# Supplementary material for: Sarcopenia and myosteatosis are accompanied by distinct biological profiles in patients with pancreatic and periampullary adenocarcinomas
Source: PLoS One. 2018 May 3;13(5):e0196235. doi: 10.1371/journal.pone.0196235 (PMC5933771; doi:10.1371/journal.pone.0196235)
Supplement: S4 Table — (XLSX) [file pone.0196235.s005.xlsx]

## Sheet: Sheet1
Supplementary Table S4 - Differentially expressed transcripts according to sarcopenia status
ID	Symbol	Entrez Gene Name	Expr p-value	Expr Fold Change
A_32_P78816	PSPH	phosphoserine phosphatase	0.0203	3.095
A_24_P196827	HLA-DQA1	major histocompatibility complex, class II, DQ alpha 1	0.00397	2.823
A_32_P206489	not mapped	not mapped	0.000367	2.338
A_23_P136683	HLA-DQB1	major histocompatibility complex, class II, DQ beta 1	0.00745	2.301
A_23_P42302	HLA-DQA2	major histocompatibility complex, class II, DQ alpha 2	0.0104	2.251
A_23_P326852	CACNB2	calcium voltage-gated channel auxiliary subunit beta 2	0.00525	2.091
A_23_P378555	PARP15	poly(ADP-ribose) polymerase family member 15	0.0317	1.911
A_24_P910372	not mapped	not mapped	0.000156	1.739
A_24_P920135	not mapped	not mapped	0.0266	1.733
A_24_P293158	ERVV-1	endogenous retrovirus group V member 1, envelope	0.000914	1.725
A_23_P95231	CASC1	cancer susceptibility 1	0.00323	1.72
A_32_P233379	not mapped	not mapped	0.00528	1.62
A_23_P210109	CYP26B1	cytochrome P450 family 26 subfamily B member 1	0.0274	1.614
A_24_P780393	not mapped	not mapped	0.039	1.554
A_32_P192044	C16orf82	chromosome 16 open reading frame 82	0.00164	1.549
A_24_P375609	EIF5A	eukaryotic translation initiation factor 5A	0.0482	1.537
A_32_P212920	not mapped	not mapped	0.0156	1.514
A_32_P195225	not mapped	not mapped	0.0129	1.487
A_23_P141699	PARD6G	par-6 family cell polarity regulator gamma	0.0238	1.486
A_32_P107463	LOC101928068	uncharacterized LOC101928068	0.0447	1.47
A_32_P233211	not mapped	not mapped	0.035	1.439
A_23_P96072	GRIN1	glutamate ionotropic receptor NMDA type subunit 1	0.00913	1.43
A_24_P90923	LINC00304	long intergenic non-protein coding RNA 304	0.0253	1.429
A_24_P714316	not mapped	not mapped	0.0233	1.428
A_24_P76831	SLC11A1	solute carrier family 11 member 1	0.000218	1.42
A_24_P680704	not mapped	not mapped	0.00103	1.412
A_24_P32139	HTR3E	5-hydroxytryptamine receptor 3E	0.0023	1.406
A_32_P216041	not mapped	not mapped	0.00178	1.405
A_23_P82929	NOV	nephroblastoma overexpressed	0.0188	1.405
A_23_P133293	MCTP1	multiple C2 and transmembrane domain containing 1	0.0169	1.399
A_32_P20288	FBXL17	F-box and leucine rich repeat protein 17	0.0486	1.39
A_23_P35546	not mapped	not mapped	0.00397	1.382
A_23_P146885	UTS2R	urotensin 2 receptor	0.0249	1.362
A_24_P492919	not mapped	not mapped	0.00372	1.358
A_32_P134007	XKR4	XK related 4	0.0126	1.358
A_32_P76865	ARPP19	cAMP regulated phosphoprotein 19	0.0459	1.357
A_24_P325118	RGS11	regulator of G protein signaling 11	0.0495	1.35
A_23_P1523	RHOD	ras homolog family member D	0.0113	1.331
A_24_P37887	GPR150	G protein-coupled receptor 150	0.0176	1.326
A_23_P15135	ZSCAN10	zinc finger and SCAN domain containing 10	0.0101	1.324
A_32_P94521	not mapped	not mapped	0.0346	1.323
A_23_P56590	C1D	C1D nuclear receptor corepressor	0.0147	1.296
A_32_P16989	not mapped	not mapped	0.0308	1.295
A_24_P10674	ARHGAP33	Rho GTPase activating protein 33	0.0386	1.295
A_23_P84106	IL1RAPL1	interleukin 1 receptor accessory protein like 1	0.037	1.287
A_24_P289260	DACT2	dishevelled binding antagonist of beta catenin 2	0.046	1.286
A_24_P7785	not mapped	not mapped	0.0495	1.279
A_24_P52168	not mapped	not mapped	0.00652	1.275
A_24_P255986	SPDYE4	speedy/RINGO cell cycle regulator family member E4	1.05e-05	1.269
A_23_P158297	BTNL3	butyrophilin like 3	0.00652	1.255
A_24_P541576	LOC389831 (includes others)	uncharacterized LOC389831	0.0394	1.255
A_32_P87491	not mapped	not mapped	0.0217	1.253
A_32_P77989	NETO2	neuropilin and tolloid like 2	0.000682	1.252
A_32_P99311	ZNF233	zinc finger protein 233	0.0249	1.246
A_24_P265051	PLXNA4	plexin A4	0.0433	1.246
A_32_P160254	not mapped	not mapped	0.015	1.234
A_24_P40094	ATCAY	ATCAY, caytaxin	0.0174	1.229
A_23_P109427	GSTT2/GSTT2B	glutathione S-transferase theta 2 (gene/pseudogene)	0.047	1.226
A_23_P125495	CDR1	cerebellar degeneration related protein 1	0.0424	1.224
A_32_P234913	not mapped	not mapped	0.0216	1.218
A_24_P313431	CBLN1	cerebellin 1 precursor	0.00364	1.214
A_23_P35755	TYR	tyrosinase	0.0483	1.203
A_23_P91250	ZNF334	zinc finger protein 334	0.012	1.199
A_24_P417922	not mapped	not mapped	0.00923	1.188
A_32_P104995	not mapped	not mapped	0.0444	1.185
A_24_P922465	not mapped	not mapped	0.000299	1.182
A_23_P16354	ZNF382	zinc finger protein 382	0.000874	1.171
A_23_P45099	HLA-DRB5	major histocompatibility complex, class II, DR beta 5	0.00669	1.169
A_24_P62659	TSPAN2	tetraspanin 2	0.00851	1.168
A_32_P222250	not mapped	not mapped	0.00323	1.16
A_24_P20506	CRMP1	collapsin response mediator protein 1	0.0332	1.159
A_24_P56073	PLEKHB1	pleckstrin homology domain containing B1	0.0313	1.156
A_24_P170983	ESPNL	espin-like	0.0439	1.155
A_32_P126375	NHS	NHS actin remodeling regulator	0.0233	1.153
A_24_P921222	LSM14B	LSM family member 14B	0.00716	1.149
A_24_P225189	PCNX2	pecanex homolog 2 (Drosophila)	0.0112	1.145
A_32_P8234	not mapped	not mapped	0.00846	1.128
A_23_P132889	CRMP1	collapsin response mediator protein 1	0.00826	1.127
A_32_P90455	FBRSL1	fibrosin like 1	0.0188	1.126
A_23_P251984	PSPH	phosphoserine phosphatase	0.000954	1.12
A_23_P113382	GRIP1	glutamate receptor interacting protein 1	0.00993	1.119
A_32_P203959	not mapped	not mapped	0.0393	1.108
A_24_P118011	PRORSD1P	prolyl-tRNA synthetase associated domain containing 1, pseudogene	0.000254	1.106
A_24_P621853	LOC102606465	uncharacterized LOC102606465	0.0247	1.106
A_32_P107717	LOC105374546	uncharacterized LOC105374546	0.0299	1.101
A_32_P183451	not mapped	not mapped	0.000454	1.092
A_32_P114914	PLEKHA1	pleckstrin homology domain containing A1	0.0189	1.089
A_24_P203953	LOC439951	uncharacterized LOC439951	0.0134	1.086
A_23_P153549	GRIN2D	glutamate ionotropic receptor NMDA type subunit 2D	0.0437	1.083
A_23_P93737	DYNC1I1	dynein cytoplasmic 1 intermediate chain 1	0.0235	1.082
A_32_P361915	TBC1D2B	TBC1 domain family member 2B	8.88e-05	1.081
A_24_P273214	not mapped	not mapped	0.0268	1.078
A_23_P64919	RERGL	RERG like	0.037	1.074
A_23_P416965	FAM149A	family with sequence similarity 149 member A	0.00764	1.07
A_32_P10886	C6orf52	chromosome 6 open reading frame 52	0.0365	1.07
A_23_P109017	SRSF6	serine and arginine rich splicing factor 6	0.00754	1.067
A_32_P222374	PEX5L-AS2	PEX5L antisense RNA 2	0.0129	1.067
A_23_P31681	not mapped	not mapped	0.0296	1.065
A_23_P65779	STRA6	stimulated by retinoic acid 6	0.048	1.059
A_32_P84454	SLC25A21-AS1	SLC25A21 antisense RNA 1	0.00621	1.054
A_32_P55683	not mapped	not mapped	0.0224	1.05
A_24_P943358	DBF4	DBF4 zinc finger	0.0255	1.048
A_24_P221385	LOC101928068	uncharacterized LOC101928068	0.0183	1.046
A_23_P25790	CDH24	cadherin 24	0.0222	1.046
A_23_P142756	INO80D	INO80 complex subunit D	0.0085	1.045
A_23_P11005	ADAMTS7	ADAM metallopeptidase with thrombospondin type 1 motif 7	0.021	1.036
A_23_P19510	HLA-DQB2	major histocompatibility complex, class II, DQ beta 2	0.00659	1.035
A_23_P12292	C1orf116	chromosome 1 open reading frame 116	0.0273	1.032
A_23_P25674	CKB	creatine kinase B	0.00252	1.029
A_32_P91385	LOC102723692	uncharacterized LOC102723692	0.0227	1.024
A_23_P134433	EN2	engrailed homeobox 2	0.0205	1.022
A_24_P84340	MAST4	microtubule associated serine/threonine kinase family member 4	0.00271	1.017
A_24_P227326	RCOR2	REST corepressor 2	0.0457	1.017
A_23_P124619	S100A14	S100 calcium binding protein A14	0.0318	1.001
A_32_P97862	TEX38	testis expressed 38	0.00032	1
A_23_P35597	C10orf10	chromosome 10 open reading frame 10	0.0282	-1
A_24_P361480	TANC2	tetratricopeptide repeat, ankyrin repeat and coiled-coil containing 2	0.0161	-1.003
A_24_P912048	CCDC187	coiled-coil domain containing 187	0.0314	-1.004
A_32_P181297	ST7-AS1	ST7 antisense RNA 1	0.005	-1.005
A_24_P35400	SARDH	sarcosine dehydrogenase	0.0476	-1.007
A_32_P92500	not mapped	not mapped	0.00226	-1.008
A_23_P219161	OLFM1	olfactomedin 1	0.00298	-1.008
A_32_P834726	KDM8	lysine demethylase 8	0.00664	-1.009
A_24_P341517	ZNF154	zinc finger protein 154	0.0104	-1.01
A_24_P221414	DYNC1I1	dynein cytoplasmic 1 intermediate chain 1	0.0165	-1.011
A_23_P149707	DLGAP3	DLG associated protein 3	0.0381	-1.011
A_23_P106906	PPL	periplakin	0.00156	-1.014
A_23_P399897	KY	kyphoscoliosis peptidase	0.00555	-1.02
A_23_P391485	not mapped	not mapped	0.0275	-1.021
A_24_P237231	LOC102724428/SIK1	salt inducible kinase 1	0.00827	-1.024
A_32_P94818	not mapped	not mapped	0.00728	-1.025
A_24_P261259	PFKFB3	6-phosphofructo-2-kinase/fructose-2,6-biphosphatase 3	0.0282	-1.025
A_32_P8724	not mapped	not mapped	0.0321	-1.027
A_23_P164638	ZNF419	zinc finger protein 419	0.00419	-1.029
A_23_P148308	RBM3	RNA binding motif (RNP1, RRM) protein 3	0.038	-1.029
A_24_P335759	MYO15A	myosin XVA	0.00577	-1.031
A_23_P410408	OR7D2	olfactory receptor family 7 subfamily D member 2	0.035	-1.031
A_24_P315444	not mapped	not mapped	0.0395	-1.033
A_32_P196247	not mapped	not mapped	0.0441	-1.035
A_32_P125233	not mapped	not mapped	0.0491	-1.037
A_24_P831005	not mapped	not mapped	0.037	-1.045
A_32_P56744	not mapped	not mapped	0.00709	-1.05
A_23_P368195	LSM11	LSM11, U7 small nuclear RNA associated	5.77e-05	-1.06
A_32_P107125	not mapped	not mapped	0.049	-1.06
A_24_P418386	not mapped	not mapped	0.0176	-1.062
A_32_P143596	TOMM7	translocase of outer mitochondrial membrane 7	0.0185	-1.063
A_24_P384397	RAVER1	ribonucleoprotein, PTB binding 1	0.0061	-1.066
A_24_P566916	NEAT1	nuclear paraspeckle assembly transcript 1 (non-protein coding)	0.000664	-1.069
A_32_P7105	not mapped	not mapped	0.00714	-1.072
A_23_P141035	CHST4	carbohydrate sulfotransferase 4	0.0091	-1.073
A_24_P112803	SOX1	SRY-box 1	0.0164	-1.075
A_23_P202532	PTPN20	protein tyrosine phosphatase, non-receptor type 20	0.00991	-1.077
A_23_P13007	FRMD8	FERM domain containing 8	0.0195	-1.078
A_24_P144680	not mapped	not mapped	0.000802	-1.08
A_24_P7873	ELFN1	extracellular leucine rich repeat and fibronectin type III domain containing 1	0.00931	-1.091
A_23_P36641	AICDA	activation induced cytidine deaminase	0.00554	-1.094
A_32_P143336	LINC01278	long intergenic non-protein coding RNA 1278	0.00396	-1.097
A_23_P147698	CALN1	calneuron 1	0.0158	-1.099
A_32_P192480	MBNL3	muscleblind like splicing regulator 3	0.0482	-1.102
A_32_P505730	HLA-DPB2	major histocompatibility complex, class II, DP beta 2 (pseudogene)	0.0232	-1.105
A_24_P224116	PLA2G1B	phospholipase A2 group IB	0.000581	-1.106
A_24_P100517	SAPCD2	suppressor APC domain containing 2	0.00392	-1.108
A_24_P618476	LOC101928682	uncharacterized LOC101928682	0.0369	-1.108
A_24_P697345	ZNF530	zinc finger protein 530	0.0172	-1.112
A_23_P414519	NRN1	neuritin 1	0.0225	-1.113
A_32_P213755	PSMB7	proteasome subunit beta 7	0.000832	-1.116
A_23_P56604	IL1RL2	interleukin 1 receptor like 2	0.0148	-1.116
A_23_P413760	P2RX5	purinergic receptor P2X 5	0.0464	-1.116
A_32_P86180	LIN28B-AS1	LIN28B antisense RNA 1	0.0153	-1.121
A_24_P831309	C1orf229	chromosome 1 open reading frame 229	0.0267	-1.121
A_23_P155453	UCN2	urocortin 2	0.0241	-1.124
A_24_P333364	AGAP3	ArfGAP with GTPase domain, ankyrin repeat and PH domain 3	0.034	-1.125
A_32_P100206	not mapped	not mapped	0.00199	-1.126
A_23_P6514	not mapped	not mapped	0.0135	-1.126
A_32_P210717	not mapped	not mapped	0.0201	-1.127
A_23_P371410	PRKACB	protein kinase cAMP-activated catalytic subunit beta	0.0224	-1.133
A_24_P845082	not mapped	not mapped	0.0241	-1.137
A_23_P21363	AHNAK	AHNAK nucleoprotein	0.0256	-1.139
A_32_P61132	not mapped	not mapped	8.87e-05	-1.142
A_23_P98876	SLC39A5	solute carrier family 39 member 5	0.046	-1.144
A_32_P23838	CYP4V2	cytochrome P450 family 4 subfamily V member 2	0.00912	-1.148
A_23_P115792	PLEKHA1	pleckstrin homology domain containing A1	0.00578	-1.15
A_24_P79529	CSAG1	chondrosarcoma associated gene 1	0.0277	-1.153
A_32_P156786	HRK	harakiri, BCL2 interacting protein	0.0196	-1.155
A_23_P8497	GHRHR	growth hormone releasing hormone receptor	0.00925	-1.157
A_23_P256047	ANKEF1	ankyrin repeat and EF-hand domain containing 1	0.0251	-1.159
A_24_P105391	ERMAP	erythroblast membrane associated protein (Scianna blood group)	0.0239	-1.162
A_23_P403335	EXPH5	exophilin 5	0.0481	-1.162
A_24_P269527	SLURP1	secreted LY6/PLAUR domain containing 1	0.00499	-1.166
A_23_P129075	WDR76	WD repeat domain 76	0.000822	-1.167
A_23_P256663	GALR3	galanin receptor 3	0.0453	-1.17
A_23_P41217	CD200R1	CD200 receptor 1	0.0217	-1.171
A_24_P417327	ZNF530	zinc finger protein 530	0.000635	-1.172
A_24_P201381	FGFBP3	fibroblast growth factor binding protein 3	0.0184	-1.179
A_32_P183001	not mapped	not mapped	0.0169	-1.184
A_32_P88317	LKAAEAR1	LKAAEAR motif containing 1	0.0469	-1.185
A_23_P30736	HLA-DOB	major histocompatibility complex, class II, DO beta	0.0135	-1.186
A_32_P224302	ZNF135	zinc finger protein 135	0.00454	-1.187
A_32_P58018	ANAPC1	anaphase promoting complex subunit 1	0.0166	-1.19
A_23_P324989	RECQL5	RecQ like helicase 5	0.000594	-1.191
A_23_P7965	PGC	progastricsin	0.000444	-1.193
A_24_P233995	MARC1	mitochondrial amidoxime reducing component 1	0.0195	-1.193
A_23_P409723	LOC254896	uncharacterized LOC254896	0.0217	-1.195
A_32_P37143	GAS2L3	growth arrest specific 2 like 3	0.0013	-1.196
A_23_P46639	C8A	complement C8 alpha chain	0.0359	-1.196
A_23_P210675	SYCP2	synaptonemal complex protein 2	0.00519	-1.197
A_23_P20363	ZC2HC1A	zinc finger C2HC-type containing 1A	0.048	-1.199
A_24_P282237	PRIM2	primase (DNA) subunit 2	0.000157	-1.202
A_23_P255016	UGGT1	UDP-glucose glycoprotein glucosyltransferase 1	0.0022	-1.206
A_23_P383590	LINC01140	long intergenic non-protein coding RNA 1140	0.0101	-1.224
A_32_P11425	not mapped	not mapped	0.0343	-1.225
A_24_P916223	SCAMP5	secretory carrier membrane protein 5	0.0244	-1.228
A_24_P296765	ZNF211	zinc finger protein 211	0.000598	-1.229
A_24_P548953	LOC100128108	putative ubiquitin-conjugating enzyme E2Q2-like protein	0.0243	-1.233
A_23_P108129	ZNF223	zinc finger protein 223	0.000258	-1.236
A_32_P172578	not mapped	not mapped	0.00447	-1.242
A_24_P403016	ATP10B	ATPase phospholipid transporting 10B (putative)	0.0153	-1.246
A_24_P251866	ADAMTS2	ADAM metallopeptidase with thrombospondin type 1 motif 2	0.00718	-1.252
A_23_P348227	ZNF135	zinc finger protein 135	0.000104	-1.256
A_23_P12018	SYT11	synaptotagmin 11	0.0248	-1.258
A_23_P320113	SRXN1	sulfiredoxin 1	0.00395	-1.263
A_32_P174156	LINC00654	long intergenic non-protein coding RNA 654	0.0165	-1.266
A_32_P118731	STK32A	serine/threonine kinase 32A	0.0219	-1.268
A_24_P306896	not mapped	not mapped	0.0129	-1.269
A_24_P945228	CYP4V2	cytochrome P450 family 4 subfamily V member 2	0.0406	-1.274
A_24_P930796	VSTM4	V-set and transmembrane domain containing 4	0.0148	-1.283
A_32_P106056	not mapped	not mapped	0.00108	-1.286
A_23_P416212	HSPB9	heat shock protein family B (small) member 9	3.04e-05	-1.293
A_23_P130482	ZNF211	zinc finger protein 211	0.000159	-1.296
A_24_P16214	LINC00665	long intergenic non-protein coding RNA 665	0.000261	-1.297
A_23_P52749	ADAMTS15	ADAM metallopeptidase with thrombospondin type 1 motif 15	0.0311	-1.297
A_23_P78526	CEACAM19	carcinoembryonic antigen related cell adhesion molecule 19	0.0187	-1.298
A_24_P96857	not mapped	not mapped	0.0144	-1.299
A_32_P92445	LSAMP	limbic system-associated membrane protein	0.0327	-1.302
A_23_P70520	CDSN	corneodesmosin	0.044	-1.306
A_24_P100190	LINC00315	long intergenic non-protein coding RNA 315	0.00224	-1.31
A_32_P136269	NSUN7	NOP2/Sun RNA methyltransferase family member 7	0.0144	-1.31
A_24_P590806	not mapped	not mapped	0.0028	-1.313
A_23_P153524	C19orf73	chromosome 19 open reading frame 73	0.00076	-1.318
A_23_P107531	LOXHD1	lipoxygenase homology domains 1	0.0198	-1.318
A_23_P108180	GRIN3B	glutamate ionotropic receptor NMDA type subunit 3B	0.048	-1.32
A_23_P26439	DBNDD1	dysbindin domain containing 1	0.00838	-1.324
A_24_P870509	not mapped	not mapped	0.0377	-1.328
A_23_P51690	RHBG	Rh family B glycoprotein (gene/pseudogene)	0.000378	-1.331
A_24_P255483	KSR1	kinase suppressor of ras 1	0.00718	-1.333
A_23_P113682	SLC34A3	solute carrier family 34 member 3	0.0105	-1.338
A_32_P228804	COBLL1	cordon-bleu WH2 repeat protein like 1	0.00268	-1.339
A_32_P191786	ANKRD24	ankyrin repeat domain 24	0.00944	-1.34
A_23_P413952	not mapped	not mapped	0.0391	-1.345
A_24_P159635	LIMD2	LIM domain containing 2	0.00788	-1.347
A_23_P29499	CTNNB1	catenin beta 1	0.0132	-1.351
A_32_P136437	not mapped	not mapped	0.0138	-1.353
A_24_P281025	not mapped	not mapped	0.0372	-1.355
A_32_P221966	SFTA1P	surfactant associated 1, pseudogene	0.0222	-1.356
A_32_P49164	not mapped	not mapped	0.0348	-1.359
A_32_P61522	not mapped	not mapped	0.0261	-1.363
A_24_P615822	BMS1	BMS1, ribosome biogenesis factor	0.0456	-1.365
A_32_P116556	ZNF469	zinc finger protein 469	0.0039	-1.367
A_32_P76536	not mapped	not mapped	0.0241	-1.37
A_32_P805871	KCNK4	potassium two pore domain channel subfamily K member 4	0.0201	-1.379
A_32_P73304	not mapped	not mapped	0.00673	-1.382
A_23_P23966	ZNF488	zinc finger protein 488	0.00386	-1.387
A_23_P391207	RANBP3L	RAN binding protein 3 like	0.0219	-1.39
A_23_P153480	KLK5	kallikrein related peptidase 5	0.0107	-1.397
A_24_P263653	DOCK2	dedicator of cytokinesis 2	0.0375	-1.401
A_24_P791968	not mapped	not mapped	0.0245	-1.406
A_23_P435944	ZNF530	zinc finger protein 530	0.0272	-1.408
A_32_P155832	not mapped	not mapped	0.0232	-1.409
A_24_P478495	TMEM191B/TMEM191C	transmembrane protein 191C	0.0109	-1.411
A_23_P120472	TFAP2C	transcription factor AP-2 gamma	0.0231	-1.411
A_23_P405282	LINC01869	long intergenic non-protein coding RNA 1869	0.0182	-1.413
A_23_P165778	MLPH	melanophilin	0.00288	-1.415
A_23_P57588	GTSE1	G2 and S-phase expressed 1	0.023	-1.415
A_32_P35847	GPRC5B	G protein-coupled receptor class C group 5 member B	0.0174	-1.421
A_24_P918673	RBM4	RNA binding motif protein 4	0.000479	-1.423
A_24_P397255	ENPP6	ectonucleotide pyrophosphatase/phosphodiesterase 6	0.0286	-1.424
A_32_P22014	UGGT1	UDP-glucose glycoprotein glucosyltransferase 1	0.0347	-1.424
A_24_P913115	PTEN	phosphatase and tensin homolog	0.0107	-1.427
A_24_P8130	not mapped	not mapped	0.0127	-1.427
A_23_P500206	IL17RE	interleukin 17 receptor E	0.00444	-1.428
A_32_P163233	not mapped	not mapped	0.0308	-1.432
A_24_P280558	ANKRD36	ankyrin repeat domain 36	0.0462	-1.435
A_23_P418934	NHLRC3	NHL repeat containing 3	0.0188	-1.437
A_24_P71341	FMO5	flavin containing monooxygenase 5	0.00841	-1.438
A_24_P97374	EOMES	eomesodermin	0.019	-1.449
A_32_P228356	not mapped	not mapped	0.0192	-1.453
A_24_P481774	LOC729815	uncharacterized LOC729815	0.0387	-1.453
A_32_P127501	not mapped	not mapped	0.0308	-1.463
A_23_P120062	GCFC2	GC-rich sequence DNA-binding factor 2	0.0339	-1.465
A_24_P926566	ARHGEF6	Rac/Cdc42 guanine nucleotide exchange factor 6	0.0225	-1.466
A_32_P97496	LINC00174	long intergenic non-protein coding RNA 174	0.0362	-1.466
A_32_P65473	ARFGEF3	ARFGEF family member 3	0.0346	-1.471
A_23_P165783	MLPH	melanophilin	0.00934	-1.478
A_32_P70468	KDELR2	KDEL endoplasmic reticulum protein retention receptor 2	0.0153	-1.478
A_23_P347541	GRIN3A	glutamate ionotropic receptor NMDA type subunit 3A	0.049	-1.479
A_24_P39928	SYCN	syncollin	0.00753	-1.48
A_23_P21560	FAM49A	family with sequence similarity 49 member A	0.0254	-1.485
A_23_P101761	KISS1R	KISS1 receptor	0.0319	-1.485
A_23_P66881	RGS9	regulator of G protein signaling 9	0.00702	-1.489
A_23_P209337	METTL21A	methyltransferase like 21A	0.0241	-1.489
A_23_P148513	GNG5	G protein subunit gamma 5	0.0348	-1.496
A_24_P35109	CLDN3	claudin 3	0.0478	-1.502
A_23_P18579	PTTG2	pituitary tumor-transforming 2	0.0104	-1.507
A_23_P111571	HOXA3	homeobox A3	0.0123	-1.509
A_32_P70818	PAX9	paired box 9	0.0457	-1.509
A_32_P20203	not mapped	not mapped	0.00227	-1.512
A_32_P224850	LOC101927764	uncharacterized LOC101927764	0.00978	-1.512
A_24_P913598	not mapped	not mapped	0.00992	-1.518
A_32_P84580	not mapped	not mapped	0.00481	-1.522
A_24_P392632	TRPM3	transient receptor potential cation channel subfamily M member 3	0.00242	-1.541
A_23_P90980	NEU2	neuraminidase 2	0.0302	-1.549
A_24_P945000	SKA2	spindle and kinetochore associated complex subunit 2	1.27e-05	-1.551
A_24_P491087	CCT6P1	chaperonin containing TCP1 subunit 6 pseudogene 1	0.0033	-1.553
A_24_P944677	not mapped	not mapped	0.0267	-1.554
A_32_P235753	not mapped	not mapped	0.0385	-1.554
A_24_P921823	TCF7L2	transcription factor 7 like 2	0.0266	-1.555
A_32_P163814	SFT2D1	SFT2 domain containing 1	0.0125	-1.56
A_24_P929835	not mapped	not mapped	0.0183	-1.561
A_24_P308229	CRYBG2	crystallin beta-gamma domain containing 2	0.00634	-1.562
A_23_P218517	ZNF222	zinc finger protein 222	0.0489	-1.562
A_32_P37943	not mapped	not mapped	0.0336	-1.569
A_24_P67898	MGEA5	meningioma expressed antigen 5 (hyaluronidase)	0.0454	-1.57
A_23_P49725	HSPB9	heat shock protein family B (small) member 9	0.0175	-1.574
A_32_P37510	not mapped	not mapped	0.0445	-1.577
A_23_P394377	KCNRG	potassium channel regulator	0.00755	-1.58
A_24_P759496	not mapped	not mapped	0.0469	-1.583
A_23_P82088	NRN1	neuritin 1	0.0363	-1.595
A_23_P253484	AADAT	aminoadipate aminotransferase	0.0245	-1.6
A_23_P419213	CCDC191	coiled-coil domain containing 191	0.0241	-1.603
A_23_P103971	CYP4Z1	cytochrome P450 family 4 subfamily Z member 1	0.00176	-1.606
A_24_P917044	TRPC1	transient receptor potential cation channel subfamily C member 1	0.0144	-1.606
A_23_P119040	GREB1L	growth regulation by estrogen in breast cancer 1 like	0.00557	-1.607
A_24_P245322	PRKAR1A	protein kinase cAMP-dependent type I regulatory subunit alpha	0.021	-1.61
A_23_P42724	RNF216	ring finger protein 216	0.00357	-1.614
A_23_P147121	ZNF136	zinc finger protein 136	0.0236	-1.615
A_32_P163215	SMARCA2	SWI/SNF related, matrix associated, actin dependent regulator of chromatin, subfamily a, member 2	0.0448	-1.617
A_24_P509948	not mapped	not mapped	0.0103	-1.618
A_23_P141415	MYCBPAP	MYCBP associated protein	0.0123	-1.618
A_24_P190190	CACNB1	calcium voltage-gated channel auxiliary subunit beta 1	0.00025	-1.62
A_32_P177040	SPDYE5	speedy/RINGO cell cycle regulator family member E5	0.011	-1.622
A_24_P284584	ZNF559	zinc finger protein 559	0.0118	-1.622
A_24_P80915	BCLAF1	BCL2 associated transcription factor 1	0.03	-1.625
A_32_P9532	not mapped	not mapped	0.0483	-1.635
A_32_P107029	NAPSA	napsin A aspartic peptidase	0.0436	-1.637
A_23_P19657	LRP11	LDL receptor related protein 11	0.00301	-1.646
A_23_P102706	SNPH	syntaphilin	0.0471	-1.648
A_23_P203013	NPAT	nuclear protein, coactivator of histone transcription	0.0166	-1.649
A_24_P85606	not mapped	not mapped	0.038	-1.651
A_23_P164706	ZNF177	zinc finger protein 177	0.0224	-1.652
A_24_P924602	TH	tyrosine hydroxylase	0.0371	-1.653
A_24_P36285	ZNF224	zinc finger protein 224	0.00229	-1.655
A_23_P131683	MAPRE3	microtubule associated protein RP/EB family member 3	0.00633	-1.665
A_32_P208915	not mapped	not mapped	0.0155	-1.669
A_23_P211459	PATZ1	POZ/BTB and AT hook containing zinc finger 1	0.00982	-1.672
A_23_P201764	DHDDS	dehydrodolichyl diphosphate synthase subunit	0.0266	-1.672
A_23_P343303	GFI1B	growth factor independent 1B transcriptional repressor	0.0246	-1.673
A_24_P99838	ZNF223	zinc finger protein 223	0.00255	-1.675
A_23_P156739	UQCC2	ubiquinol-cytochrome c reductase complex assembly factor 2	0.0195	-1.681
A_23_P148556	ABCD1	ATP binding cassette subfamily D member 1	0.00257	-1.683
A_24_P238786	not mapped	not mapped	0.0289	-1.683
A_23_P320829	CEP128	centrosomal protein 128	0.0239	-1.684
A_23_P10885	ZNF224	zinc finger protein 224	0.0143	-1.685
A_23_P4856	KLK15	kallikrein related peptidase 15	0.00164	-1.686
A_32_P150748	MAGI2-AS3	MAGI2 antisense RNA 3	0.0461	-1.69
A_24_P291231	PER3	period circadian clock 3	0.000311	-1.698
A_24_P212072	SLF1	SMC5-SMC6 complex localization factor 1	0.0211	-1.699
A_24_P187119	RPAIN	RPA interacting protein	0.0272	-1.7
A_23_P140821	PARD6A	par-6 family cell polarity regulator alpha	0.0194	-1.701
A_23_P384056	CCDC14	coiled-coil domain containing 14	0.00307	-1.704
A_23_P352022	PVT1	Pvt1 oncogene (non-protein coding)	0.0302	-1.708
A_32_P179964	TPD52L1	tumor protein D52 like 1	0.028	-1.71
A_23_P76761	VRK1	vaccinia related kinase 1	0.0118	-1.714
A_32_P53311	not mapped	not mapped	0.0164	-1.718
A_32_P108436	ZBTB8A	zinc finger and BTB domain containing 8A	0.00406	-1.724
A_23_P318486	ATAD3C	ATPase family, AAA domain containing 3C	0.0163	-1.726
A_23_P405754	CACNB1	calcium voltage-gated channel auxiliary subunit beta 1	0.000427	-1.728
A_32_P151077	FGD5-AS1	FGD5 antisense RNA 1	0.0181	-1.731
A_23_P27709	CGB1/CGB2	chorionic gonadotropin beta subunit 1	0.0308	-1.732
A_24_P40055	LENG8	leukocyte receptor cluster member 8	0.00201	-1.739
A_32_P180435	SPDYE1	speedy/RINGO cell cycle regulator family member E1	0.00298	-1.741
A_23_P23669	PALMD	palmdelphin	0.0299	-1.742
A_24_P943301	PEAR1	platelet endothelial aggregation receptor 1	0.0196	-1.746
A_24_P48162	MPG	N-methylpurine DNA glycosylase	0.0283	-1.75
A_24_P915256	CYP3A5	cytochrome P450 family 3 subfamily A member 5	0.0423	-1.759
A_23_P29179	CRYBB3	crystallin beta B3	0.0191	-1.76
A_23_P4782	CACNG7	calcium voltage-gated channel auxiliary subunit gamma 7	0.0334	-1.77
A_24_P489480	SDHAP2	succinate dehydrogenase complex flavoprotein subunit A pseudogene 2	0.00175	-1.771
A_32_P52816	TM7SF3	transmembrane 7 superfamily member 3	0.0039	-1.773
A_32_P198179	not mapped	not mapped	0.0115	-1.782
A_24_P398147	NEBL	nebulette	0.00204	-1.783
A_24_P204414	not mapped	not mapped	0.00128	-1.787
A_23_P385938	PAN3	PAN3 poly(A) specific ribonuclease subunit	0.0291	-1.795
A_24_P166807	TPD52	tumor protein D52	0.0176	-1.796
A_23_P403195	MICAL3	microtubule associated monooxygenase, calponin and LIM domain containing 3	0.0222	-1.796
A_24_P307065	not mapped	not mapped	0.0285	-1.797
A_23_P413157	CXorf58	chromosome X open reading frame 58	0.0193	-1.801
A_32_P200820	not mapped	not mapped	0.0361	-1.805
A_23_P130761	DBP	D-box binding PAR bZIP transcription factor	0.0297	-1.812
A_23_P110005	NICN1	nicolin 1	3.17e-05	-1.813
A_24_P275585	IQCH	IQ motif containing H	0.0168	-1.817
A_23_P153256	ZNF773	zinc finger protein 773	0.0273	-1.831
A_23_P351556	METTL3	methyltransferase like 3	0.000975	-1.832
A_32_P146394	TGFBR1	transforming growth factor beta receptor 1	0.0227	-1.834
A_24_P940477	FUBP3	far upstream element binding protein 3	0.00586	-1.836
A_24_P359838	TTL	tubulin tyrosine ligase	0.00106	-1.843
A_24_P707543	not mapped	not mapped	0.0271	-1.845
A_23_P255591	ZNF268	zinc finger protein 268	0.0318	-1.845
A_24_P264833	not mapped	not mapped	0.0415	-1.851
A_23_P100963	SPNS3	sphingolipid transporter 3 (putative)	0.0253	-1.853
A_23_P100189	PRM1	protamine 1	0.0418	-1.853
A_32_P187851	not mapped	not mapped	0.00972	-1.854
A_24_P342484	CRP	C-reactive protein	0.0193	-1.854
A_23_P135576	PTPRT	protein tyrosine phosphatase, receptor type T	0.0354	-1.856
A_24_P234242	ACADL	acyl-CoA dehydrogenase, long chain	0.000666	-1.86
A_24_P52714	RNASEH2C	ribonuclease H2 subunit C	4.64e-05	-1.862
A_23_P15647	NLK	nemo like kinase	0.000549	-1.863
A_24_P370096	ZNF230	zinc finger protein 230	0.0441	-1.87
A_24_P288149	not mapped	not mapped	0.00773	-1.872
A_23_P132936	SPCS3	signal peptidase complex subunit 3	0.00212	-1.873
A_23_P120513	C20orf141	chromosome 20 open reading frame 141	0.0462	-1.879
A_23_P214144	COL10A1	collagen type X alpha 1 chain	0.00868	-1.888
A_23_P159424	ACYP2	acylphosphatase 2	0.0207	-1.889
A_23_P120941	ATF4	activating transcription factor 4	0.033	-1.891
A_24_P126628	NEMP1	nuclear envelope integral membrane protein 1	0.0467	-1.896
A_24_P928574	MARCH7	membrane associated ring-CH-type finger 7	0.0235	-1.901
A_23_P333138	MON2	MON2 homolog, regulator of endosome-to-Golgi trafficking	0.0274	-1.903
A_23_P81717	FRMD1	FERM domain containing 1	0.0015	-1.905
A_32_P162520	not mapped	not mapped	0.0226	-1.905
A_24_P934755	EIF4E2	eukaryotic translation initiation factor 4E family member 2	0.0262	-1.909
A_24_P379727	CHCHD5	coiled-coil-helix-coiled-coil-helix domain containing 5	0.00357	-1.914
A_23_P49972	CDC6	cell division cycle 6	0.00662	-1.914
A_23_P311608	GOSR2	golgi SNAP receptor complex member 2	0.0065	-1.919
A_24_P159548	SLC46A1	solute carrier family 46 member 1	0.00656	-1.923
A_24_P274831	GIMAP7	GTPase, IMAP family member 7	0.0251	-1.924
A_32_P34480	not mapped	not mapped	0.0361	-1.935
A_24_P176173	LTBP2	latent transforming growth factor beta binding protein 2	0.00363	-1.94
A_23_P4640	ZNF548	zinc finger protein 548	0.000139	-1.944
A_24_P102091	ZDHHC21	zinc finger DHHC-type containing 21	0.00493	-1.946
A_24_P307785	RPAIN	RPA interacting protein	0.0236	-1.951
A_23_P354894	ZNF567	zinc finger protein 567	0.000378	-1.955
A_24_P101879	not mapped	not mapped	0.00661	-1.958
A_24_P38895	H2AFX	H2A histone family member X	0.00144	-1.968
A_24_P205184	LINC00907	long intergenic non-protein coding RNA 907	0.0168	-1.972
A_23_P413803	POC5	POC5 centriolar protein	0.0332	-1.973
A_32_P123106	PAPOLG	poly(A) polymerase gamma	0.0179	-1.975
A_32_P144326	INVS	inversin	0.00123	-1.977
A_23_P92107	SLC15A2	solute carrier family 15 member 2	0.0409	-1.982
A_23_P303523	KIF3C	kinesin family member 3C	0.0482	-1.987
A_23_P206310	KIAA0513	KIAA0513	0.0256	-1.991
A_23_P92602	ABCA11P	ATP binding cassette subfamily A member 11, pseudogene	0.00119	-1.996
A_32_P35375	DEAF1	DEAF1, transcription factor	0.0445	-1.997
A_23_P205228	ATP7B	ATPase copper transporting beta	0.00469	-1.999
A_24_P380861	ANKS6	ankyrin repeat and sterile alpha motif domain containing 6	0.0212	-2.02
A_23_P107724	ZNF112	zinc finger protein 112	0.0242	-2.022
A_23_P154282	CHCHD5	coiled-coil-helix-coiled-coil-helix domain containing 5	0.00361	-2.028
A_23_P300770	UBR1	ubiquitin protein ligase E3 component n-recognin 1	0.00156	-2.033
A_23_P130598	SLC25A23	solute carrier family 25 member 23	0.0223	-2.035
A_23_P374294	CCDC7	coiled-coil domain containing 7	0.0477	-2.045
A_23_P208288	ZNF304	zinc finger protein 304	0.00751	-2.048
A_24_P367812	LMF1	lipase maturation factor 1	0.0478	-2.053
A_23_P156061	LNPEP	leucyl and cystinyl aminopeptidase	0.00843	-2.059
A_24_P336848	ACYP2	acylphosphatase 2	0.0251	-2.066
A_23_P337790	SHPRH	SNF2 histone linker PHD RING helicase	0.0122	-2.068
A_24_P794833	FLOT1	flotillin 1	0.0132	-2.069
A_23_P2922	MBIP	MAP3K12 binding inhibitory protein 1	0.00279	-2.071
A_23_P4611	SLC27A5	solute carrier family 27 member 5	0.00646	-2.074
A_32_P137408	not mapped	not mapped	0.0411	-2.074
A_23_P102884	SYNJ1	synaptojanin 1	0.0104	-2.079
A_24_P59494	PARP11	poly(ADP-ribose) polymerase family member 11	0.0303	-2.08
A_23_P122805	TMEM209	transmembrane protein 209	0.0474	-2.08
A_23_P76386	SLC6A12	solute carrier family 6 member 12	0.012	-2.088
A_23_P7005	ALG3	ALG3, alpha-1,3- mannosyltransferase	0.0436	-2.093
A_23_P124855	ZCCHC7	zinc finger CCHC-type containing 7	0.00714	-2.094
A_23_P307400	CEP95	centrosomal protein 95	0.000848	-2.096
A_32_P182130	SNHG16	small nucleolar RNA host gene 16	0.0385	-2.102
A_23_P109446	HPS4	HPS4, biogenesis of lysosomal organelles complex 3 subunit 2	0.00284	-2.104
A_32_P53670	not mapped	not mapped	0.0491	-2.108
A_23_P47125	OR5P2	olfactory receptor family 5 subfamily P member 2	0.0129	-2.121
A_23_P369666	ZMYND8	zinc finger MYND-type containing 8	0.0153	-2.121
A_24_P252718	EPC1	enhancer of polycomb homolog 1	0.0279	-2.126
A_23_P100455	MTHFSD	methenyltetrahydrofolate synthetase domain containing	0.0411	-2.128
A_24_P68019	ZNF551	zinc finger protein 551	0.0139	-2.129
A_23_P106544	CMC2	C-X9-C motif containing 2	0.00978	-2.136
A_24_P744148	SEC24B-AS1	SEC24B antisense RNA 1	0.0307	-2.142
A_23_P433676	ZNF529	zinc finger protein 529	9.5e-05	-2.144
A_24_P392280	MCTS1	MCTS1, re-initiation and release factor	0.0193	-2.147
A_23_P43326	SPTLC1	serine palmitoyltransferase long chain base subunit 1	0.0205	-2.151
A_23_P116081	RNASEH2C	ribonuclease H2 subunit C	0.000724	-2.154
A_24_P464701	not mapped	not mapped	0.0324	-2.154
A_23_P120048	BAZ2B	bromodomain adjacent to zinc finger domain 2B	0.037	-2.156
A_24_P923028	TAT	tyrosine aminotransferase	0.022	-2.157
A_32_P129968	ZNF284	zinc finger protein 284	0.0377	-2.159
A_32_P171143	RBAK-RBAKDN	RBAK-RBAKDN readthrough	0.0414	-2.159
A_24_P456043	not mapped	not mapped	0.0179	-2.16
A_24_P32203	MUC8	mucin 8	0.00539	-2.166
A_23_P146084	GSR	glutathione-disulfide reductase	0.0214	-2.169
A_23_P152420	GSE1	Gse1 coiled-coil protein	0.0195	-2.171
A_23_P166371	VPREB3	V-set pre-B cell surrogate light chain 3	0.00916	-2.176
A_23_P44105	LAT	linker for activation of T-cells	0.014	-2.176
A_23_P216038	PHF20L1	PHD finger protein 20-like 1	0.00323	-2.184
A_32_P46817	not mapped	not mapped	0.0107	-2.184
A_32_P138330	MED29	mediator complex subunit 29	0.0491	-2.188
A_32_P57854	OST4	oligosaccharyltransferase complex subunit 4, non-catalytic	0.00678	-2.193
A_23_P41075	MON1A	MON1 homolog A, secretory trafficking associated	0.0307	-2.201
A_23_P161719	CWF19L2	CWF19 like 2, cell cycle control (S. pombe)	0.000324	-2.224
A_23_P131502	TTL	tubulin tyrosine ligase	0.0237	-2.229
A_32_P57486	LINC01389	long intergenic non-protein coding RNA 1389	0.0434	-2.231
A_24_P136725	SPIN3	spindlin family member 3	0.0199	-2.233
A_23_P150009	ZDHHC16	zinc finger DHHC-type containing 16	0.000577	-2.236
A_23_P81721	SLC25A27	solute carrier family 25 member 27	0.0125	-2.24
A_24_P404593	ADA2	adenosine deaminase 2	0.0409	-2.24
A_24_P882959	LOC284344	uncharacterized LOC284344	0.0325	-2.247
A_32_P78904	STRN	striatin	0.0202	-2.249
A_23_P5845	KHK	ketohexokinase	0.0368	-2.256
A_23_P90696	TRIB2	tribbles pseudokinase 2	0.0343	-2.264
A_23_P429689	BOD1L1	biorientation of chromosomes in cell division 1 like 1	0.0241	-2.271
A_24_P309105	POT1	protection of telomeres 1	0.00174	-2.275
A_24_P246710	CADPS2	calcium dependent secretion activator 2	0.0246	-2.293
A_23_P251342	GSK3B	glycogen synthase kinase 3 beta	0.0015	-2.301
A_23_P367405	PCBD1	pterin-4 alpha-carbinolamine dehydratase 1	0.0417	-2.303
A_23_P78429	ZSCAN30	zinc finger and SCAN domain containing 30	0.0303	-2.308
A_23_P325654	TRIM42	tripartite motif containing 42	0.00321	-2.326
A_23_P11713	PTP4A2	protein tyrosine phosphatase type IVA, member 2	0.0102	-2.328
A_24_P285768	EDEM1	ER degradation enhancing alpha-mannosidase like protein 1	0.00801	-2.339
A_23_P161197	SEC61A2	Sec61 translocon alpha 2 subunit	0.00808	-2.339
A_23_P3982	MIEN1	migration and invasion enhancer 1	0.014	-2.345
A_32_P117957	FH	fumarate hydratase	0.012	-2.351
A_24_P215475	ZNF10	zinc finger protein 10	0.0197	-2.351
A_24_P367561	SLC35B4	solute carrier family 35 member B4	0.0367	-2.357
A_32_P196520	LSM11	LSM11, U7 small nuclear RNA associated	0.0167	-2.359
A_23_P110606	MAML1	mastermind like transcriptional coactivator 1	0.0286	-2.359
A_23_P145006	SCGB3A2	secretoglobin family 3A member 2	0.00501	-2.375
A_24_P345948	DCTD	dCMP deaminase	0.00628	-2.375
A_24_P923807	CIITA	class II major histocompatibility complex transactivator	0.0303	-2.375
A_24_P131697	ACTR8	ARP8 actin-related protein 8 homolog	0.0141	-2.403
A_32_P50275	not mapped	not mapped	0.0344	-2.408
A_23_P148194	ADI1	acireductone dioxygenase 1	0.0104	-2.418
A_23_P1956	TMEM223	transmembrane protein 223	0.0485	-2.441
A_24_P362979	RUFY3	RUN and FYVE domain containing 3	0.0379	-2.443
A_32_P160438	not mapped	not mapped	0.0199	-2.445
A_32_P73796	PPM1E	protein phosphatase, Mg2+/Mn2+ dependent 1E	0.0189	-2.448
A_24_P208961	YTHDC1	YTH domain containing 1	0.0425	-2.45
A_23_P70417	MRPS10	mitochondrial ribosomal protein S10	0.0039	-2.467
A_32_P1360	NDUFV3	NADH:ubiquinone oxidoreductase subunit V3	0.0108	-2.469
A_24_P415280	SEC61A2	Sec61 translocon alpha 2 subunit	0.0065	-2.476
A_32_P105195	DDX46	DEAD-box helicase 46	0.00512	-2.48
A_32_P95462	STXBP5L	syntaxin binding protein 5 like	0.0295	-2.487
A_23_P332392	TTC9B	tetratricopeptide repeat domain 9B	0.0156	-2.502
A_23_P206532	PHKB	phosphorylase kinase regulatory subunit beta	0.0198	-2.502
A_32_P192615	TAF1	TATA-box binding protein associated factor 1	0.0495	-2.502
A_23_P145631	GIMAP6	GTPase, IMAP family member 6	0.0444	-2.507
A_24_P149893	SUFU	SUFU negative regulator of hedgehog signaling	0.00185	-2.511
A_23_P89710	CEP192	centrosomal protein 192	0.0101	-2.513
A_23_P358597	POPDC3	popeye domain containing 3	0.00147	-2.516
A_24_P85375	NTN5	netrin 5	0.0259	-2.532
A_23_P113184	FTO	FTO, alpha-ketoglutarate dependent dioxygenase	0.0341	-2.534
A_24_P228266	ZNF304	zinc finger protein 304	0.0164	-2.559
A_32_P58937	MBTD1	mbt domain containing 1	0.000285	-2.574
A_32_P104432	SMIM10L2B	small integral membrane protein 10 like 2B	0.0175	-2.59
A_23_P32279	BARX1	BARX homeobox 1	0.0318	-2.597
A_23_P255153	RBMX2	RNA binding motif protein, X-linked 2	0.0198	-2.605
A_23_P138957	SIK2	salt inducible kinase 2	0.0457	-2.605
A_23_P138856	DRAP1	DR1 associated protein 1	0.0124	-2.619
A_32_P808	SLAIN2	SLAIN motif family member 2	0.00262	-2.629
A_24_P764598	PTP4A2	protein tyrosine phosphatase type IVA, member 2	0.0445	-2.634
A_23_P354170	PIGX	phosphatidylinositol glycan anchor biosynthesis class X	0.0422	-2.637
A_23_P165937	DSN1	DSN1 homolog, MIS12 kinetochore complex component	0.0259	-2.647
A_23_P144807	SEPT8	septin 8	0.0236	-2.657
A_24_P348649	NDUFA1	NADH:ubiquinone oxidoreductase subunit A1	0.0367	-2.657
A_32_P106315	not mapped	not mapped	0.0171	-2.667
A_24_P410737	SLAIN2	SLAIN motif family member 2	0.0337	-2.679
A_24_P201960	CCDC85C	coiled-coil domain containing 85C	0.0234	-2.687
A_24_P222684	TROVE2	TROVE domain family member 2	0.00277	-2.703
A_24_P201879	UTP14C	UTP14, small subunit processome component homolog C (S. cerevisiae)	0.0186	-2.705
A_23_P2355	CBX5	chromobox 5	0.0288	-2.718
A_24_P743869	BBIP1	BBSome interacting protein 1	0.0187	-2.726
A_32_P141724	COMMD7	COMM domain containing 7	0.00243	-2.732
A_24_P922862	not mapped	not mapped	0.0266	-2.74
A_24_P916423	not mapped	not mapped	0.0268	-2.74
A_23_P34800	NASP	nuclear autoantigenic sperm protein	0.00238	-2.748
A_23_P61674	CLK4	CDC like kinase 4	0.0162	-2.748
A_24_P945188	not mapped	not mapped	0.0442	-2.748
A_23_P67424	ZNF461	zinc finger protein 461	0.0109	-2.761
A_23_P45831	CHD1L	chromodomain helicase DNA binding protein 1 like	0.0184	-2.772
A_23_P82334	SLC25A13	solute carrier family 25 member 13	0.000355	-2.775
A_23_P250644	CDKN2AIPNL	CDKN2A interacting protein N-terminal like	0.0354	-2.775
A_32_P32923	not mapped	not mapped	0.00564	-2.783
A_32_P120895	LYSMD2	LysM domain containing 2	0.0112	-2.786
A_23_P422026	ME1	malic enzyme 1	0.00157	-2.789
A_24_P402495	USP33	ubiquitin specific peptidase 33	0.00653	-2.82
A_32_P228699	PRDM10	PR/SET domain 10	0.043	-2.82
A_32_P49844	RHOQ	ras homolog family member Q	0.00108	-2.825
A_24_P260361	BBS7	Bardet-Biedl syndrome 7	0.000319	-2.831
A_32_P196047	DPY19L4	dpy-19 like 4 (C. elegans)	0.0169	-2.831
A_23_P110243	METTL14	methyltransferase like 14	0.00199	-2.846
A_23_P110846	CNOT8	CCR4-NOT transcription complex subunit 8	0.00212	-2.851
A_24_P166473	USP49	ubiquitin specific peptidase 49	0.0206	-2.86
A_24_P244916	SERF2	small EDRK-rich factor 2	0.000293	-2.863
A_23_P69695	CISD2	CDGSH iron sulfur domain 2	0.0283	-2.881
A_23_P203505	TRIM5	tripartite motif containing 5	0.043	-2.89
A_23_P151634	SUPT16H	SPT16 homolog, facilitates chromatin remodeling subunit	0.00265	-2.896
A_24_P333484	MIEF1	mitochondrial elongation factor 1	0.00879	-2.941
A_23_P145463	SLC35B3	solute carrier family 35 member B3	0.0154	-2.941
A_23_P251717	WDR45	WD repeat domain 45	0.0315	-2.957
A_24_P933135	not mapped	not mapped	0.0453	-2.988
A_23_P218835	KPNA4	karyopherin subunit alpha 4	0.00323	-3.011
A_24_P372580	CCDC82	coiled-coil domain containing 82	0.0456	-3.057
A_32_P149716	not mapped	not mapped	0.0322	-3.06
A_24_P339157	IST1	IST1, ESCRT-III associated factor	0.003	-3.063
A_23_P65455	HAUS4	HAUS augmin like complex subunit 4	0.0331	-3.091
A_32_P315395	MGC16275	uncharacterized protein MGC16275	0.0403	-3.094
A_23_P258048	ZKSCAN1	zinc finger with KRAB and SCAN domains 1	0.0489	-3.101
A_24_P109962	not mapped	not mapped	0.0263	-3.104
A_23_P96350	PRAF2	PRA1 domain family member 2	0.0121	-3.122
A_23_P49924	NT5C3B	5'-nucleotidase, cytosolic IIIB	0.033	-3.146
A_23_P76051	INHBC	inhibin beta C subunit	0.0328	-3.185
A_23_P401380	DIP2B	disco interacting protein 2 homolog B	0.00268	-3.196
A_23_P116435	IGF2-AS	IGF2 antisense RNA	0.0235	-3.218
A_23_P79628	PSME4	proteasome activator subunit 4	0.0182	-3.271
A_24_P392099	not mapped	not mapped	0.0461	-3.271
A_24_P418250	SMIM10L2A	small integral membrane protein 10 like 2A	0.0334	-3.306
A_23_P161098	ELK4	ELK4, ETS transcription factor	0.0424	-3.31
A_24_P319736	MEIS1	Meis homeobox 1	0.0465	-3.333
A_32_P221991	RALGPS1	Ral GEF with PH domain and SH3 binding motif 1	0.0385	-3.353
A_24_P15043	KLHL18	kelch like family member 18	0.0205	-3.382
A_23_P37311	PCNX1	pecanex homolog 1 (Drosophila)	0.000435	-3.415
A_23_P102113	WNT10A	Wnt family member 10A	0.0102	-3.427
A_24_P7470	not mapped	not mapped	0.0213	-3.436
A_23_P139825	YAF2	YY1 associated factor 2	0.0414	-3.453
A_23_P144866	GM2A	GM2 ganglioside activator	0.0434	-3.518
A_23_P212511	TTC14	tetratricopeptide repeat domain 14	0.0183	-3.567
A_23_P10614	PDK1	pyruvate dehydrogenase kinase 1	0.0174	-3.585
A_32_P209778	not mapped	not mapped	0.0165	-3.66
A_23_P35256	POLR3C	RNA polymerase III subunit C	0.0477	-3.679
A_23_P334083	TRIM14	tripartite motif containing 14	0.017	-3.694
A_23_P214658	PBX2	PBX homeobox 2	0.0476	-3.723
A_23_P45875	TPR	translocated promoter region, nuclear basket protein	0.0483	-3.763
A_23_P415882	TIMM50	translocase of inner mitochondrial membrane 50	0.0387	-3.779
A_23_P205255	WDR20	WD repeat domain 20	0.0461	-3.82
A_23_P257895	MAPK1	mitogen-activated protein kinase 1	0.000738	-3.933
A_32_P142652	not mapped	not mapped	0.00967	-3.989
A_23_P107154	USP32	ubiquitin specific peptidase 32	0.00913	-4.029
A_24_P55356	AVL9	AVL9 cell migration associated	0.0123	-4.389
A_23_P312246	CCDC82	coiled-coil domain containing 82	0.00529	-4.437
A_23_P11764	AGO1	argonaute 1, RISC catalytic component	0.00243	-5.611
