# Supplementary material for: Sarcopenia and myosteatosis are accompanied by distinct biological profiles in patients with pancreatic and periampullary adenocarcinomas
Source: PLoS One. 2018 May 3;13(5):e0196235. doi: 10.1371/journal.pone.0196235 (PMC5933771; doi:10.1371/journal.pone.0196235)
Supplement: S5 Table — (XLSX) [file pone.0196235.s006.xlsx]

## Sheet: Sheet1
Supplementary Table S5 - Differentially expressed transcripts according to myostatosis status
ID	Symbol	Entrez Gene Name	Expr p-value	Expr Fold Change
A_32_P152999	not mapped	not mapped	0.0341	2.938
A_32_P104469	not mapped	not mapped	0.0157	2.84
A_32_P155512	REC114	REC114 meiotic recombination protein	0.0365	2.34
A_24_P24856	LOC440461	Rho GTPase activating protein 27 pseudogene	0.0387	2.337
A_24_P279060	HCN4	hyperpolarization activated cyclic nucleotide gated potassium channel 4	0.0414	2.256
A_24_P42107	not mapped	not mapped	0.035	2.233
A_32_P185530	not mapped	not mapped	0.0211	2.172
A_24_P147540	PRR36	proline rich 36	0.0277	2.091
A_23_P346309	BAX	BCL2 associated X, apoptosis regulator	0.0289	2.077
A_24_P922101	not mapped	not mapped	0.00796	2.027
A_24_P20807	PRR7	proline rich 7, synaptic	0.0366	1.972
A_23_P21570	NPAS3	neuronal PAS domain protein 3	0.0454	1.963
A_24_P920135	not mapped	not mapped	0.0444	1.963
A_24_P923765	MEX3D	mex-3 RNA binding family member D	0.0228	1.961
A_23_P161297	OGDHL	oxoglutarate dehydrogenase-like	0.0148	1.936
A_32_P35303	EVI5	ecotropic viral integration site 5	0.00629	1.927
A_24_P762669	TNRC18	trinucleotide repeat containing 18	0.0274	1.919
A_24_P923102	KLHL23/PHOSPHO2-KLHL23	kelch like family member 23	0.0374	1.899
A_23_P34554	CACNA1E	calcium voltage-gated channel subunit alpha1 E	0.0359	1.885
A_32_P76865	ARPP19	cAMP regulated phosphoprotein 19	0.00605	1.872
A_23_P342641	SLC44A5	solute carrier family 44 member 5	0.0136	1.869
A_24_P349788	EPOP	elongin BC and polycomb repressive complex 2 associated protein	0.0413	1.845
A_32_P170104	ABCC5	ATP binding cassette subfamily C member 5	0.018	1.795
A_23_P339744	INAFM1	InaF motif containing 1	0.0403	1.787
A_23_P107394	HES7	hes family bHLH transcription factor 7	0.0409	1.764
A_23_P80974	TDO2	tryptophan 2,3-dioxygenase	0.0363	1.753
A_23_P35309	TAF5L	TATA-box binding protein associated factor 5 like	0.0441	1.753
A_32_P94521	not mapped	not mapped	0.0252	1.72
A_24_P48522	C19orf73	chromosome 19 open reading frame 73	0.0421	1.712
A_23_P304530	LCE5A	late cornified envelope 5A	0.0482	1.693
A_32_P149416	TXNRD1	thioredoxin reductase 1	0.00404	1.687
A_32_P233211	not mapped	not mapped	0.0308	1.679
A_23_P77933	MYH8	myosin heavy chain 8	0.0309	1.673
A_24_P293089	ZNF579	zinc finger protein 579	0.0416	1.646
A_32_P62434	PPP1R15B	protein phosphatase 1 regulatory subunit 15B	0.0125	1.645
A_23_P250228	HYAL4	hyaluronoglucosaminidase 4	0.0112	1.633
A_24_P208513	WNT6	Wnt family member 6	0.0434	1.625
A_32_P85711	not mapped	not mapped	0.0185	1.604
A_23_P141699	PARD6G	par-6 family cell polarity regulator gamma	0.0407	1.602
A_32_P201020	not mapped	not mapped	0.0387	1.591
A_32_P231880	not mapped	not mapped	0.0394	1.583
A_32_P160186	EIF5	eukaryotic translation initiation factor 5	0.0459	1.57
A_23_P146885	UTS2R	urotensin 2 receptor	0.0355	1.564
A_32_P61074	not mapped	not mapped	0.0345	1.548
A_24_P34575	POU3F3	POU class 3 homeobox 3	0.0113	1.547
A_23_P79066	SPPL2B	signal peptide peptidase like 2B	0.0214	1.538
A_24_P392407	not mapped	not mapped	0.0231	1.535
A_24_P282172	TRIP11	thyroid hormone receptor interactor 11	0.0273	1.524
A_24_P885873	PAX8-AS1	PAX8 antisense RNA 1	0.0149	1.523
A_32_P70341	not mapped	not mapped	0.0478	1.516
A_23_P54573	ZFPM1	zinc finger protein, FOG family member 1	0.0266	1.514
A_24_P102456	SNORA78	small nucleolar RNA, H/ACA box 78	0.0292	1.512
A_24_P285158	FCRLB	Fc receptor like B	0.0468	1.509
A_24_P714316	not mapped	not mapped	0.0473	1.509
A_23_P10232	BANK1	B-cell scaffold protein with ankyrin repeats 1	0.0038	1.508
A_24_P780709	not mapped	not mapped	0.0378	1.505
A_32_P212920	not mapped	not mapped	0.0228	1.491
A_23_P206466	CASKIN1	CASK interacting protein 1	0.0394	1.486
A_32_P233278	not mapped	not mapped	0.0226	1.486
A_32_P160254	not mapped	not mapped	0.0119	1.478
A_32_P197393	not mapped	not mapped	0.0363	1.463
A_32_P174303	MPV17L	MPV17 mitochondrial inner membrane protein like	0.00566	1.456
A_23_P96072	GRIN1	glutamate ionotropic receptor NMDA type subunit 1	0.0406	1.454
A_24_P461664	not mapped	not mapped	0.0337	1.448
A_24_P714620	not mapped	not mapped	0.0425	1.443
A_32_P161633	ALKBH5	alkB homolog 5, RNA demethylase	0.0238	1.439
A_32_P210717	not mapped	not mapped	0.00245	1.437
A_32_P203959	not mapped	not mapped	0.0188	1.436
A_24_P162597	not mapped	not mapped	0.0242	1.429
A_32_P95894	not mapped	not mapped	0.0129	1.427
A_23_P210001	PAX8	paired box 8	0.02	1.42
A_32_P226073	not mapped	not mapped	0.00757	1.419
A_24_P7785	not mapped	not mapped	0.0256	1.412
A_24_P943866	not mapped	not mapped	0.0254	1.39
A_32_P1291	not mapped	not mapped	0.0392	1.38
A_24_P253293	NKX2-8	NK2 homeobox 8	0.0449	1.358
A_24_P235098	FOXQ1	forkhead box Q1	0.0423	1.337
A_32_P64688	not mapped	not mapped	0.00473	1.326
A_32_P222450	TMEM158	transmembrane protein 158 (gene/pseudogene)	0.0444	1.317
A_32_P118522	not mapped	not mapped	0.00162	1.31
A_24_P215445	PHOX2A	paired like homeobox 2a	0.0417	1.303
A_24_P14731	PCSK1N	proprotein convertase subtilisin/kexin type 1 inhibitor	0.0157	1.3
A_32_P202708	TMOD3	tropomodulin 3	0.0216	1.297
A_24_P333293	NT5DC3	5'-nucleotidase domain containing 3	0.00311	1.289
A_23_P25790	CDH24	cadherin 24	0.0469	1.282
A_32_P187704	SNTG1	syntrophin gamma 1	0.0453	1.275
A_23_P15135	ZSCAN10	zinc finger and SCAN domain containing 10	0.0104	1.272
A_32_P167577	not mapped	not mapped	0.0368	1.266
A_23_P42042	LYRM2	LYR motif containing 2	0.0333	1.242
A_23_P398460	HK2	hexokinase 2	0.0154	1.239
A_32_P191895	SDCBPP2	syndecan binding protein pseudogene 2	0.00724	1.235
A_24_P315444	not mapped	not mapped	0.0115	1.232
A_23_P500824	SYN1	synapsin I	0.0263	1.227
A_32_P179572	UBFD1	ubiquitin family domain containing 1	0.0365	1.219
A_24_P577289	not mapped	not mapped	0.00459	1.219
A_24_P395415	IGH	immunoglobulin heavy locus	0.0469	1.217
A_32_P161327	not mapped	not mapped	0.0101	1.207
A_32_P222277	SLC25A33	solute carrier family 25 member 33	0.046	1.204
A_32_P101195	not mapped	not mapped	0.0431	1.199
A_32_P187518	not mapped	not mapped	0.0408	1.19
A_24_P924739	not mapped	not mapped	0.00416	1.186
A_23_P147563	PPM1L	protein phosphatase, Mg2+/Mn2+ dependent 1L	0.0183	1.178
A_24_P375609	EIF5A	eukaryotic translation initiation factor 5A	0.00079	1.175
A_32_P186678	not mapped	not mapped	0.0128	1.173
A_23_P14255	GUCY1B2	guanylate cyclase 1 soluble subunit beta 2 (pseudogene)	0.0216	1.171
A_24_P376451	GDNF	glial cell derived neurotrophic factor	0.0492	1.162
A_32_P209104	not mapped	not mapped	0.00684	1.15
A_32_P49334	MIF-AS1	MIF antisense RNA 1	0.0151	1.148
A_24_P9883	AP5B1	adaptor related protein complex 5 beta 1 subunit	0.0423	1.144
A_32_P86604	not mapped	not mapped	0.00884	1.139
A_32_P37143	GAS2L3	growth arrest specific 2 like 3	0.00608	1.133
A_32_P146394	TGFBR1	transforming growth factor beta receptor 1	0.00436	1.132
A_23_P14165	GPR18	G protein-coupled receptor 18	0.0146	1.131
A_32_P84119	not mapped	not mapped	0.00997	1.13
A_23_P502350	RFX2	regulatory factor X2	0.00067	1.129
A_24_P256552	CSTF3	cleavage stimulation factor subunit 3	0.0181	1.127
A_32_P196247	not mapped	not mapped	0.0182	1.126
A_23_P68138	not mapped	not mapped	0.00432	1.125
A_32_P105083	FTCDNL1	formiminotransferase cyclodeaminase N-terminal like	0.00374	1.122
A_24_P71904	HPGD	hydroxyprostaglandin dehydrogenase 15-(NAD)	0.0424	1.121
A_32_P162076	HP1BP3	heterochromatin protein 1 binding protein 3	0.0208	1.121
A_24_P932154	not mapped	not mapped	0.0387	1.121
A_32_P90455	FBRSL1	fibrosin like 1	0.0363	1.119
A_23_P338410	WFDC9	WAP four-disulfide core domain 9	0.00378	1.114
A_24_P642306	not mapped	not mapped	0.0208	1.113
A_32_P112452	S100A9	S100 calcium binding protein A9	0.048	1.105
A_32_P132169	not mapped	not mapped	0.039	1.105
A_24_P506680	not mapped	not mapped	0.0153	1.096
A_32_P121737	not mapped	not mapped	0.027	1.091
A_32_P815507	LOC100130920	uncharacterized LOC100130920	0.0153	1.089
A_32_P47701	EEF1A1	eukaryotic translation elongation factor 1 alpha 1	0.0373	1.086
A_32_P134556	not mapped	not mapped	0.0465	1.086
A_24_P886589	not mapped	not mapped	0.0248	1.086
A_24_P237231	LOC102724428/SIK1	salt inducible kinase 1	0.0422	1.084
A_23_P18684	CLGN	calmegin	0.00176	1.078
A_32_P88317	LKAAEAR1	LKAAEAR motif containing 1	0.0113	1.075
A_23_P410717	CIART	circadian associated repressor of transcription	0.0289	1.075
A_24_P357950	POTEE/POTEF	POTE ankyrin domain family member F	0.0252	1.07
A_23_P122414	GUCA1A	guanylate cyclase activator 1A	0.0372	1.07
A_24_P698816	not mapped	not mapped	0.00651	1.069
A_32_P186226	IPO7	importin 7	0.0146	1.057
A_23_P57155	CHGB	chromogranin B	0.0353	1.055
A_32_P41153	FAM107A	family with sequence similarity 107 member A	0.0499	1.05
A_24_P403459	IFNA4	interferon alpha 4	0.044	1.048
A_24_P114103	CIART	circadian associated repressor of transcription	0.0348	1.048
A_23_P424561	RHOV	ras homolog family member V	0.0151	1.042
A_23_P331598	IPO7	importin 7	0.016	1.042
A_23_P32083	KCNV2	potassium voltage-gated channel modifier subfamily V member 2	0.0396	1.04
A_32_P40476	PIP5K1A	phosphatidylinositol-4-phosphate 5-kinase type 1 alpha	0.0116	1.039
A_32_P216507	not mapped	not mapped	0.0339	1.036
A_32_P195225	not mapped	not mapped	0.000603	1.034
A_23_P94275	DKK4	dickkopf WNT signaling pathway inhibitor 4	0.00892	1.028
A_32_P902988	MATN1	matrilin 1, cartilage matrix protein	0.0383	1.019
A_24_P125977	KRTAP2-3/KRTAP2-4	keratin associated protein 2-3	0.0367	1.019
A_24_P11737	LINC01123	long intergenic non-protein coding RNA 1123	0.00964	1.013
A_23_P35755	TYR	tyrosinase	0.0278	1.002
A_32_P110917	not mapped	not mapped	0.0487	1.001
A_24_P927553	not mapped	not mapped	0.00687	-1.002
A_23_P111826	SPAM1	sperm adhesion molecule 1	0.0192	-1.009
A_32_P71551	SYCE1L	synaptonemal complex central element protein 1 like	0.0335	-1.01
A_32_P705540	not mapped	not mapped	0.0112	-1.01
A_32_P200429	not mapped	not mapped	0.0288	-1.012
A_24_P76707	not mapped	not mapped	0.000137	-1.015
A_24_P251040	ARTN	artemin	0.0468	-1.019
A_24_P618210	not mapped	not mapped	0.0117	-1.02
A_32_P117846	not mapped	not mapped	0.0151	-1.02
A_23_P125809	ZCCHC12	zinc finger CCHC-type containing 12	0.0481	-1.022
A_23_P361381	DMC1	DNA meiotic recombinase 1	0.00381	-1.023
A_23_P37825	SPIRE2	spire type actin nucleation factor 2	0.0395	-1.025
A_24_P237566	C8orf37	chromosome 8 open reading frame 37	0.0303	-1.029
A_32_P130437	not mapped	not mapped	0.0207	-1.029
A_32_P40250	not mapped	not mapped	0.0474	-1.031
A_24_P41801	LPA	lipoprotein(a)	0.00337	-1.033
A_32_P187458	not mapped	not mapped	0.00529	-1.035
A_24_P173727	PEX10	peroxisomal biogenesis factor 10	0.0126	-1.037
A_23_P8723	KLRG2	killer cell lectin like receptor G2	0.0449	-1.037
A_32_P64461	MAGT1	magnesium transporter 1	0.025	-1.047
A_32_P69993	not mapped	not mapped	0.0179	-1.047
A_23_P150547	PGA4 (includes others)	pepsinogen 3, group I (pepsinogen A)	0.0377	-1.049
A_24_P23865	LRRC58	leucine rich repeat containing 58	0.013	-1.051
A_24_P101455	not mapped	not mapped	0.0242	-1.051
A_32_P185766	not mapped	not mapped	0.0287	-1.052
A_32_P112677	LOC100996385	uncharacterized LOC100996385	0.0159	-1.055
A_32_P52144	not mapped	not mapped	0.00471	-1.056
A_32_P126259	not mapped	not mapped	0.00717	-1.058
A_23_P213486	PARP8	poly(ADP-ribose) polymerase family member 8	0.0106	-1.06
A_24_P365180	DSEL	dermatan sulfate epimerase-like	0.0162	-1.06
A_32_P18073	not mapped	not mapped	0.0455	-1.065
A_32_P42666	not mapped	not mapped	0.023	-1.066
A_32_P62997	PBK	PDZ binding kinase	0.00376	-1.069
A_32_P182135	not mapped	not mapped	0.0484	-1.071
A_23_P336506	TAS2R9	taste 2 receptor member 9	0.0272	-1.074
A_23_P68624	POFUT1	protein O-fucosyltransferase 1	0.00605	-1.074
A_24_P330633	TAT	tyrosine aminotransferase	0.0114	-1.075
A_23_P27734	NPAS1	neuronal PAS domain protein 1	0.0155	-1.077
A_24_P859859	not mapped	not mapped	0.0285	-1.077
A_24_P323967	ZNF880	zinc finger protein 880	0.00496	-1.082
A_24_P84752	not mapped	not mapped	0.0488	-1.082
A_32_P161667	not mapped	not mapped	0.0328	-1.084
A_32_P23187	not mapped	not mapped	0.0239	-1.085
A_24_P276463	FAM223A	family with sequence similarity 223 member A (non-protein coding)	0.00209	-1.094
A_32_P70468	KDELR2	KDEL endoplasmic reticulum protein retention receptor 2	0.0275	-1.095
A_23_P7727	HAPLN1	hyaluronan and proteoglycan link protein 1	0.0424	-1.099
A_23_P430839	HAPLN4	hyaluronan and proteoglycan link protein 4	0.0381	-1.104
A_32_P32463	not mapped	not mapped	0.0419	-1.104
A_24_P169937	NLRC3	NLR family CARD domain containing 3	0.0362	-1.108
A_23_P310274	PRSS3P2	protease, serine 3 pseudogene 2	0.022	-1.111
A_23_P205659	KLHL28	kelch like family member 28	0.00756	-1.111
A_24_P926931	not mapped	not mapped	0.00644	-1.111
A_32_P206561	not mapped	not mapped	0.0396	-1.114
A_23_P312837	GLIS3-AS1	GLIS3 antisense RNA 1	0.0332	-1.115
A_32_P190404	FLVCR1-AS1	FLVCR1 antisense RNA 1 (head to head)	0.000935	-1.12
A_23_P207680	ARL17A/ARL17B	ADP ribosylation factor like GTPase 17B	0.0196	-1.12
A_23_P145995	GPR37	G protein-coupled receptor 37	0.013	-1.121
A_32_P82515	not mapped	not mapped	0.0245	-1.122
A_23_P21143	MALAT1	metastasis associated lung adenocarcinoma transcript 1 (non-protein coding)	0.0103	-1.124
A_23_P13713	PRPH	peripherin	0.00174	-1.125
A_23_P96191	not mapped	not mapped	0.0124	-1.125
A_23_P2283	TAC3	tachykinin 3	0.0338	-1.126
A_23_P48404	not mapped	not mapped	0.00746	-1.127
A_32_P213661	CCDC122	coiled-coil domain containing 122	0.0144	-1.13
A_24_P416489	MAP2K6	mitogen-activated protein kinase kinase 6	0.0395	-1.131
A_24_P150791	JPH3	junctophilin 3	0.00652	-1.131
A_24_P70303	CACNG4	calcium voltage-gated channel auxiliary subunit gamma 4	0.0445	-1.132
A_32_P225647	not mapped	not mapped	0.0287	-1.132
A_32_P834726	KDM8	lysine demethylase 8	0.0404	-1.133
A_23_P30567	CRHBP	corticotropin releasing hormone binding protein	0.0118	-1.138
A_32_P10665	not mapped	not mapped	0.0315	-1.14
A_23_P335957	TAS1R2	taste 1 receptor member 2	0.0212	-1.143
A_24_P178300	PRR21	proline rich 21	0.0136	-1.144
A_23_P314276	ZMIZ1	zinc finger MIZ-type containing 1	0.0405	-1.145
A_23_P503127	SEPT3	septin 3	0.0205	-1.145
A_23_P385851	MBNL3	muscleblind like splicing regulator 3	0.0214	-1.147
A_24_P331693	TTTY22	testis-specific transcript, Y-linked 22 (non-protein coding)	0.0442	-1.149
A_24_P400997	SMCHD1	structural maintenance of chromosomes flexible hinge domain containing 1	0.0395	-1.151
A_24_P797366	not mapped	not mapped	0.0161	-1.152
A_24_P382467	SLC39A3	solute carrier family 39 member 3	0.0169	-1.153
A_23_P157926	LINGO2	leucine rich repeat and Ig domain containing 2	0.045	-1.155
A_24_P573978	CYCS	cytochrome c, somatic	0.00603	-1.158
A_23_P150549	PGA4 (includes others)	pepsinogen 3, group I (pepsinogen A)	0.0117	-1.16
A_23_P59877	FABP5	fatty acid binding protein 5	0.0217	-1.16
A_24_P244495	AGAP2	ArfGAP with GTPase domain, ankyrin repeat and PH domain 2	0.0453	-1.16
A_23_P302018	TXK	TXK tyrosine kinase	0.0248	-1.161
A_32_P139367	TES	testin LIM domain protein	0.00126	-1.162
A_32_P213755	PSMB7	proteasome subunit beta 7	0.00612	-1.162
A_32_P52268	not mapped	not mapped	0.00686	-1.167
A_23_P6514	not mapped	not mapped	0.0288	-1.168
A_23_P412214	RAP1GAP2	RAP1 GTPase activating protein 2	0.041	-1.171
A_24_P128361	not mapped	not mapped	0.0013	-1.171
A_23_P255695	SLC17A3	solute carrier family 17 member 3	0.0214	-1.174
A_23_P160537	AUNIP	aurora kinase A and ninein interacting protein	0.0423	-1.174
A_24_P930134	not mapped	not mapped	0.049	-1.174
A_24_P58727	not mapped	not mapped	0.0291	-1.174
A_32_P78488	not mapped	not mapped	0.0353	-1.175
A_32_P68386	not mapped	not mapped	0.0136	-1.18
A_23_P97541	C4BPA	complement component 4 binding protein alpha	0.0116	-1.182
A_23_P379945	CCDC88C	coiled-coil domain containing 88C	0.00935	-1.183
A_32_P107125	not mapped	not mapped	0.0193	-1.184
A_32_P116391	not mapped	not mapped	0.0456	-1.186
A_24_P266466	GPR20	G protein-coupled receptor 20	0.0128	-1.193
A_23_P44867	AMBN	ameloblastin	0.0205	-1.193
A_23_P321892	HRG	histidine rich glycoprotein	0.0253	-1.194
A_24_P110101	not mapped	not mapped	0.0264	-1.194
A_23_P29124	GP1BB	glycoprotein Ib platelet beta subunit	0.028	-1.195
A_32_P2342	TBL1XR1	transducin beta like 1 X-linked receptor 1	0.0341	-1.196
A_32_P377008	LOC100129291	chromosome X open reading frame 49 pseudogene	0.00491	-1.196
A_24_P289273	RGR	retinal G protein coupled receptor	0.0129	-1.197
A_23_P84106	IL1RAPL1	interleukin 1 receptor accessory protein like 1	0.0416	-1.197
A_23_P69970	SOX30	SRY-box 30	0.00682	-1.198
A_23_P215718	FAM131B	family with sequence similarity 131 member B	0.0116	-1.198
A_32_P17765	LGR4	leucine rich repeat containing G protein-coupled receptor 4	0.00555	-1.201
A_23_P13007	FRMD8	FERM domain containing 8	0.00497	-1.202
A_24_P80406	NCBP2-AS2	NCBP2 antisense RNA 2 (head to head)	0.0104	-1.207
A_24_P357986	not mapped	not mapped	0.0179	-1.207
A_24_P322753	DYRK1A	dual specificity tyrosine phosphorylation regulated kinase 1A	0.03	-1.209
A_23_P34478	GIPC2	GIPC PDZ domain containing family member 2	0.00299	-1.211
A_23_P162425	GOLT1B	golgi transport 1B	0.0196	-1.213
A_32_P83221	CRK	CRK proto-oncogene, adaptor protein	0.0182	-1.213
A_24_P650611	not mapped	not mapped	0.0332	-1.213
A_32_P131998	not mapped	not mapped	0.0295	-1.214
A_23_P154688	SLC4A11	solute carrier family 4 member 11	0.0394	-1.215
A_23_P49559	GPR142	G protein-coupled receptor 142	0.00818	-1.22
A_23_P200303	HHLA3	HERV-H LTR-associating 3	0.00806	-1.221
A_23_P154832	ATP5J	ATP synthase, H+ transporting, mitochondrial Fo complex subunit F6	0.0219	-1.221
A_23_P93213	SLC22A7	solute carrier family 22 member 7	0.038	-1.223
A_24_P407645	SPN	sialophorin	0.0177	-1.226
A_24_P624792	not mapped	not mapped	0.00695	-1.227
A_23_P162449	SRGAP1	SLIT-ROBO Rho GTPase activating protein 1	0.0261	-1.232
A_24_P846988	not mapped	not mapped	0.0484	-1.232
A_32_P81334	LARP4	La ribonucleoprotein domain family member 4	0.0341	-1.234
A_24_P75680	SLC4A8	solute carrier family 4 member 8	0.0466	-1.236
A_23_P129382	TNP2	transition protein 2	0.0349	-1.238
A_23_P358438	FCRL3	Fc receptor like 3	0.0328	-1.242
A_32_P10083	FRRS1L	ferric chelate reductase 1 like	0.0454	-1.244
A_24_P320033	CD80	CD80 molecule	0.0137	-1.244
A_23_P140614	GOLGA8K (includes others)	golgin A8 family member K	0.0022	-1.249
A_24_P332911	not mapped	not mapped	0.0199	-1.25
A_24_P379104	PIM2	Pim-2 proto-oncogene, serine/threonine kinase	0.0103	-1.253
A_24_P30844	ANP32A-IT1	ANP32A intronic transcript 1	0.0135	-1.253
A_23_P152909	ALOX12	arachidonate 12-lipoxygenase, 12S type	0.0305	-1.253
A_24_P602871	SAMD5	sterile alpha motif domain containing 5	0.0254	-1.254
A_32_P227525	PRDX2	peroxiredoxin 2	0.00748	-1.258
A_32_P511713	C11orf42	chromosome 11 open reading frame 42	0.0125	-1.258
A_23_P380871	DEFB105A/DEFB105B	defensin beta 105A	0.0488	-1.262
A_32_P114215	COMMD6	COMM domain containing 6	0.0268	-1.262
A_24_P7873	ELFN1	extracellular leucine rich repeat and fibronectin type III domain containing 1	0.0331	-1.263
A_24_P54220	FASLG	Fas ligand	0.0493	-1.266
A_32_P182941	RPS3	ribosomal protein S3	0.0457	-1.27
A_23_P148513	GNG5	G protein subunit gamma 5	0.00248	-1.271
A_24_P836315	not mapped	not mapped	0.00385	-1.273
A_24_P155502	INHBC	inhibin beta C subunit	0.0395	-1.276
A_23_P127697	not mapped	not mapped	0.00207	-1.279
A_23_P165380	CRYGA	crystallin gamma A	0.0128	-1.28
A_24_P84198	not mapped	not mapped	0.0261	-1.283
A_32_P227764	GATC	glutamyl-tRNA amidotransferase subunit C	0.0299	-1.284
A_24_P48284	LINC00483	long intergenic non-protein coding RNA 483	0.00328	-1.296
A_32_P68195	not mapped	not mapped	0.0228	-1.296
A_32_P190097	PRKAR1A	protein kinase cAMP-dependent type I regulatory subunit alpha	0.031	-1.299
A_23_P391207	RANBP3L	RAN binding protein 3 like	0.000126	-1.301
A_24_P410286	not mapped	not mapped	0.0403	-1.302
A_23_P388812	CKAP2L	cytoskeleton associated protein 2 like	0.0358	-1.303
A_23_P142255	SHD	Src homology 2 domain containing transforming protein D	0.0147	-1.306
A_24_P558141	not mapped	not mapped	0.0351	-1.306
A_23_P126888	KIF21B	kinesin family member 21B	0.00255	-1.308
A_24_P333364	AGAP3	ArfGAP with GTPase domain, ankyrin repeat and PH domain 3	0.0392	-1.309
A_32_P59532	not mapped	not mapped	0.0064	-1.314
A_23_P215331	CRHR2	corticotropin releasing hormone receptor 2	0.0306	-1.315
A_32_P42213	not mapped	not mapped	0.0179	-1.315
A_24_P928281	FGD2	FYVE, RhoGEF and PH domain containing 2	0.0464	-1.316
A_24_P937691	EXPH5	exophilin 5	0.000381	-1.317
A_24_P41918	PCNX4	pecanex homolog 4 (Drosophila)	0.0149	-1.319
A_32_P120014	not mapped	not mapped	0.00264	-1.321
A_23_P165921	LINC00029	long intergenic non-protein coding RNA 29	0.0272	-1.322
A_23_P96633	CT55	cancer/testis antigen 55	0.0204	-1.328
A_32_P201212	CETN4P	centrin 4, pseudogene	0.0409	-1.328
A_32_P221352	not mapped	not mapped	0.0369	-1.328
A_23_P90722	PTPRN	protein tyrosine phosphatase, receptor type N	0.0201	-1.329
A_23_P169039	SNAI2	snail family transcriptional repressor 2	0.0398	-1.332
A_23_P324011	not mapped	not mapped	0.0287	-1.332
A_32_P44073	not mapped	not mapped	0.0251	-1.333
A_23_P149946	CDHR1	cadherin related family member 1	0.0123	-1.335
A_23_P29204	MTFP1	mitochondrial fission process 1	0.00111	-1.337
A_23_P413224	NCR2	natural cytotoxicity triggering receptor 2	0.0473	-1.341
A_24_P674479	FAM122C	family with sequence similarity 122C	0.0213	-1.341
A_32_P234275	KPNA6	karyopherin subunit alpha 6	0.0485	-1.345
A_24_P66672	INTS1	integrator complex subunit 1	0.041	-1.345
A_32_P725839	not mapped	not mapped	0.0471	-1.345
A_23_P219161	OLFM1	olfactomedin 1	0.000381	-1.349
A_24_P482202	NDUFV2-AS1	NDUFV2 antisense RNA 1	0.0297	-1.349
A_32_P150142	DKFZp434L192	uncharacterized protein DKFZp434L192	0.00181	-1.354
A_24_P917363	not mapped	not mapped	0.019	-1.356
A_23_P19523	MLN	motilin	0.00859	-1.357
A_23_P352717	TMEM31	transmembrane protein 31	0.0216	-1.358
A_23_P321473	FAM76A	family with sequence similarity 76 member A	0.0064	-1.361
A_24_P366967	FNBP1L	formin binding protein 1 like	0.0288	-1.363
A_24_P476533	not mapped	not mapped	0.031	-1.366
A_32_P129507	not mapped	not mapped	0.0466	-1.373
A_24_P245838	MGAT3	mannosyl (beta-1,4-)-glycoprotein beta-1,4-N-acetylglucosaminyltransferase	0.00573	-1.374
A_24_P843020	not mapped	not mapped	0.0448	-1.376
A_23_P71492	NEFL	neurofilament light	0.0385	-1.379
A_32_P75068	not mapped	not mapped	0.0366	-1.38
A_24_P13376	ADIPOR2	adiponectin receptor 2	0.00331	-1.385
A_23_P404039	VN1R3	vomeronasal 1 receptor 3 (gene/pseudogene)	0.0421	-1.386
A_24_P6949	MZT2B	mitotic spindle organizing protein 2B	0.0139	-1.388
A_23_P98616	SLC22A6	solute carrier family 22 member 6	0.0172	-1.393
A_23_P92948	PRRC1	proline rich coiled-coil 1	0.0044	-1.393
A_24_P925342	MAN1C1	mannosidase alpha class 1C member 1	0.0407	-1.393
A_23_P152548	SCPEP1	serine carboxypeptidase 1	0.0247	-1.397
A_23_P351203	DAOA	D-amino acid oxidase activator	0.0419	-1.399
A_23_P29495	CTNNB1	catenin beta 1	0.0071	-1.4
A_23_P351535	DBIL5P	diazepam binding inhibitor-like 5, pseudogene	0.00272	-1.403
A_24_P170593	CBWD3/CBWD6	COBW domain containing 3	0.0122	-1.405
A_23_P106080	RNASE7	ribonuclease A family member 7	0.0114	-1.406
A_23_P153524	C19orf73	chromosome 19 open reading frame 73	0.0456	-1.409
A_24_P503492	not mapped	not mapped	0.0168	-1.411
A_24_P203886	not mapped	not mapped	0.0444	-1.411
A_24_P347624	SNURF	SNRPN upstream reading frame	0.0132	-1.413
A_24_P178154	not mapped	not mapped	0.00677	-1.414
A_24_P910381	not mapped	not mapped	0.0151	-1.414
A_23_P394064	CAVIN1	caveolae associated protein 1	0.00378	-1.42
A_23_P42144	PEX6	peroxisomal biogenesis factor 6	0.0138	-1.421
A_23_P214144	COL10A1	collagen type X alpha 1 chain	0.0269	-1.424
A_23_P300136	not mapped	not mapped	0.0275	-1.425
A_24_P376588	not mapped	not mapped	0.0337	-1.427
A_23_P349676	FBXO41	F-box protein 41	0.0216	-1.428
A_23_P136734	C6orf10	chromosome 6 open reading frame 10	0.0294	-1.431
A_23_P77066	SNRPN	small nuclear ribonucleoprotein polypeptide N	0.00497	-1.434
A_23_P107483	OR3A3	olfactory receptor family 3 subfamily A member 3	0.0337	-1.437
A_24_P209047	IL5	interleukin 5	0.00444	-1.437
A_23_P94563	IFNA5	interferon alpha 5	0.0107	-1.437
A_23_P122600	CLPSL2	colipase like 2	0.00508	-1.439
A_23_P160503	GLRX2	glutaredoxin 2	0.00505	-1.441
A_23_P136595	not mapped	not mapped	0.0219	-1.443
A_32_P5148	not mapped	not mapped	0.00291	-1.446
A_23_P56604	IL1RL2	interleukin 1 receptor like 2	0.0284	-1.447
A_23_P51217	CLCA1	chloride channel accessory 1	0.0314	-1.447
A_32_P332	MYADML	myeloid associated differentiation marker like (pseudogene)	0.0213	-1.448
A_23_P22086	not mapped	not mapped	0.0405	-1.449
A_24_P552131	TEX41	testis expressed 41 (non-protein coding)	0.0352	-1.453
A_23_P413760	P2RX5	purinergic receptor P2X 5	0.0188	-1.456
A_24_P62169	DYRK1A	dual specificity tyrosine phosphorylation regulated kinase 1A	0.0243	-1.456
A_32_P48054	CNR2	cannabinoid receptor 2	0.0134	-1.458
A_24_P380536	CD164	CD164 molecule	0.00745	-1.458
A_24_P512775	not mapped	not mapped	0.00941	-1.459
A_24_P316270	UBA6	ubiquitin like modifier activating enzyme 6	0.0206	-1.462
A_32_P154911	PRR15	proline rich 15	0.0401	-1.462
A_23_P310540	LCE4A	late cornified envelope 4A	0.0161	-1.462
A_24_P229807	not mapped	not mapped	0.0312	-1.463
A_23_P201022	PKLR	pyruvate kinase, liver and RBC	0.0437	-1.465
A_24_P473972	not mapped	not mapped	0.0467	-1.468
A_23_P301504	DCAF12L1	DDB1 and CUL4 associated factor 12 like 1	0.045	-1.472
A_32_P328725	BRSK2	BR serine/threonine kinase 2	0.0307	-1.472
A_23_P140423	NDUFB1	NADH:ubiquinone oxidoreductase subunit B1	0.0223	-1.474
A_24_P181672	B3GNTL1	UDP-GlcNAc:betaGal beta-1,3-N-acetylglucosaminyltransferase like 1	0.0161	-1.474
A_23_P434301	PTMA	prothymosin, alpha	0.0377	-1.476
A_24_P358337	not mapped	not mapped	0.0413	-1.476
A_23_P215625	ADAM22	ADAM metallopeptidase domain 22	0.0498	-1.477
A_24_P285831	NDUFB5	NADH:ubiquinone oxidoreductase subunit B5	0.0139	-1.478
A_24_P141227	LMX1B	LIM homeobox transcription factor 1 beta	0.0337	-1.478
A_23_P4341	not mapped	not mapped	0.0244	-1.48
A_23_P404059	PASD1	PAS domain containing repressor 1	0.00539	-1.481
A_24_P169593	not mapped	not mapped	0.0334	-1.481
A_24_P232545	HEPACAM	hepatic and glial cell adhesion molecule	0.0155	-1.485
A_24_P92508	PKHD1	PKHD1, fibrocystin/polyductin	0.0106	-1.487
A_32_P131562	COMMD1	copper metabolism domain containing 1	0.0176	-1.487
A_24_P34534	PARD3B	par-3 family cell polarity regulator beta	0.0436	-1.49
A_23_P416212	HSPB9	heat shock protein family B (small) member 9	0.00982	-1.491
A_23_P116872	PRB4	proline rich protein BstNI subfamily 4	0.0481	-1.492
A_32_P163386	not mapped	not mapped	0.018	-1.492
A_23_P363769	KRT86	keratin 86	0.00106	-1.495
A_23_P73150	TTC25	tetratricopeptide repeat domain 25	0.031	-1.496
A_24_P325287	not mapped	not mapped	0.044	-1.497
A_23_P389987	TLX2	T-cell leukemia homeobox 2	0.0142	-1.5
A_24_P76831	SLC11A1	solute carrier family 11 member 1	0.0464	-1.502
A_23_P35148	TAF13	TATA-box binding protein associated factor 13	0.00534	-1.504
A_32_P212817	not mapped	not mapped	0.0411	-1.505
A_23_P167920	DLL1	delta like canonical Notch ligand 1	0.0156	-1.508
A_23_P141665	OR1A1	olfactory receptor family 1 subfamily A member 1	0.0413	-1.509
A_24_P102000	ZNF804B	zinc finger protein 804B	0.00328	-1.511
A_24_P245108	USP7	ubiquitin specific peptidase 7	0.0308	-1.512
A_24_P454931	not mapped	not mapped	0.00904	-1.512
A_23_P155969	PLK4	polo like kinase 4	0.0107	-1.514
A_24_P456884	TSTD3	thiosulfate sulfurtransferase (rhodanese)-like domain containing 3	0.0395	-1.517
A_23_P73413	SLC26A7	solute carrier family 26 member 7	0.0271	-1.519
A_24_P16249	ZNF479	zinc finger protein 479	0.0383	-1.525
A_24_P791814	not mapped	not mapped	0.00752	-1.526
A_23_P82379	CACNA2D1	calcium voltage-gated channel auxiliary subunit alpha2delta 1	0.02	-1.528
A_23_P6674	LXN	latexin	0.0398	-1.536
A_23_P124003	P2RX2	purinergic receptor P2X 2	0.0399	-1.538
A_32_P192376	ENPP1	ectonucleotide pyrophosphatase/phosphodiesterase 1	0.023	-1.538
A_24_P392947	not mapped	not mapped	0.00285	-1.541
A_24_P532420	not mapped	not mapped	0.017	-1.541
A_24_P221885	TRIOBP	TRIO and F-actin binding protein	0.0435	-1.543
A_32_P831181	BRI3BP	BRI3 binding protein	0.0207	-1.543
A_23_P358417	TIMM8A	translocase of inner mitochondrial membrane 8A	0.017	-1.551
A_23_P49975	KRT10	keratin 10	0.0379	-1.554
A_23_P141032	COX4I1	cytochrome c oxidase subunit 4I1	0.0268	-1.554
A_24_P320036	GNAT1	G protein subunit alpha transducin 1	0.0281	-1.555
A_23_P330727	GATD1	glutamine amidotransferase like class 1 domain containing 1	0.0108	-1.556
A_23_P61508	CHRNA9	cholinergic receptor nicotinic alpha 9 subunit	0.0387	-1.556
A_24_P115183	CLDN4	claudin 4	0.037	-1.557
A_32_P7176	not mapped	not mapped	0.00238	-1.557
A_23_P78958	CAPS	calcyphosine	0.0189	-1.562
A_32_P210390	CAMKK2	calcium/calmodulin dependent protein kinase kinase 2	0.0415	-1.566
A_23_P1956	TMEM223	transmembrane protein 223	0.0125	-1.569
A_24_P78526	LARP4	La ribonucleoprotein domain family member 4	0.0167	-1.57
A_23_P42322	COL11A2	collagen type XI alpha 2 chain	0.0363	-1.57
A_24_P830690	PDPK1	3-phosphoinositide dependent protein kinase 1	0.0249	-1.575
A_32_P399187	SSTR5-AS1	SSTR5 antisense RNA 1	0.00531	-1.578
A_23_P359043	AKAP2	A-kinase anchoring protein 2	0.0106	-1.579
A_32_P36767	not mapped	not mapped	0.0477	-1.579
A_23_P378926	ADRA2B	adrenoceptor alpha 2B	0.0375	-1.58
A_23_P138931	MMP13	matrix metallopeptidase 13	0.0211	-1.583
A_23_P79681	SPOPL	speckle type BTB/POZ protein like	0.0093	-1.584
A_23_P305914	WSCD2	WSC domain containing 2	0.0131	-1.585
A_32_P213086	ENGASE	endo-beta-N-acetylglucosaminidase	0.0161	-1.587
A_24_P915189	not mapped	not mapped	0.0481	-1.588
A_24_P257511	BHMT	betaine--homocysteine S-methyltransferase	0.031	-1.59
A_24_P119405	NUMBL	NUMB like, endocytic adaptor protein	0.0254	-1.591
A_23_P414519	NRN1	neuritin 1	0.013	-1.593
A_24_P201381	FGFBP3	fibroblast growth factor binding protein 3	0.0254	-1.593
A_24_P118361	not mapped	not mapped	0.0159	-1.593
A_23_P202905	TIRAP	TIR domain containing adaptor protein	0.0313	-1.595
A_24_P592260	ADAM6	ADAM metallopeptidase domain 6 (pseudogene)	0.0378	-1.595
A_24_P925013	CASC11	cancer susceptibility 11 (non-protein coding)	0.029	-1.598
A_24_P522075	not mapped	not mapped	0.00315	-1.598
A_23_P27668	SPIB	Spi-B transcription factor	0.0188	-1.602
A_23_P113656	TUBB4A	tubulin beta 4A class IVa	0.0176	-1.603
A_23_P208779	EPS8L1	EPS8 like 1	0.0149	-1.604
A_23_P322116	TFAP2E	transcription factor AP-2 epsilon	0.0375	-1.605
A_24_P920579	not mapped	not mapped	0.0099	-1.608
A_24_P157156	CCDC150	coiled-coil domain containing 150	0.014	-1.61
A_23_P386514	SCARB2	scavenger receptor class B member 2	0.0195	-1.611
A_24_P68153	SLC35A3	solute carrier family 35 member A3	0.0145	-1.614
A_23_P355418	LOC149373	uncharacterized LOC149373	0.0407	-1.618
A_23_P126766	MTMR11	myotubularin related protein 11	0.0332	-1.619
A_32_P159625	MTHFSD	methenyltetrahydrofolate synthetase domain containing	0.0423	-1.62
A_23_P65254	POMP	proteasome maturation protein	0.0209	-1.622
A_24_P156501	EBF1	early B-cell factor 1	0.0193	-1.623
A_24_P175989	VPS29	VPS29, retromer complex component	0.0272	-1.624
A_32_P169688	HNF4A	hepatocyte nuclear factor 4 alpha	0.0439	-1.624
A_23_P68436	WFDC12	WAP four-disulfide core domain 12	0.0403	-1.628
A_23_P385199	EPHA10	EPH receptor A10	0.0145	-1.63
A_32_P11276	not mapped	not mapped	0.00144	-1.631
A_24_P153234	not mapped	not mapped	0.018	-1.633
A_23_P92453	GSX2	GS homeobox 2	0.0234	-1.634
A_24_P375358	not mapped	not mapped	0.0303	-1.635
A_32_P48256	not mapped	not mapped	0.0258	-1.636
A_24_P664576	not mapped	not mapped	0.00691	-1.637
A_24_P934622	not mapped	not mapped	0.0038	-1.638
A_24_P222043	HMGA1	high mobility group AT-hook 1	0.0441	-1.64
A_32_P35375	DEAF1	DEAF1, transcription factor	0.0451	-1.64
A_23_P24311	ALDH3B2	aldehyde dehydrogenase 3 family member B2	0.0372	-1.64
A_24_P389285	SND1-IT1	SND1 intronic transcript 1	0.0101	-1.644
A_23_P312224	TMX3	thioredoxin related transmembrane protein 3	0.0188	-1.647
A_23_P317591	SEMA3A	semaphorin 3A	0.0163	-1.647
A_24_P794833	FLOT1	flotillin 1	0.0165	-1.648
A_24_P391604	KRTAP6-3	keratin associated protein 6-3	0.0403	-1.649
A_32_P148345	ANXA2	annexin A2	0.000323	-1.651
A_32_P41127	PFDN1	prefoldin subunit 1	0.0453	-1.652
A_32_P13756	IQCF6	IQ motif containing F6	0.00809	-1.652
A_24_P302998	ATP5I	ATP synthase, H+ transporting, mitochondrial Fo complex subunit E	0.045	-1.652
A_24_P281228	SMG7-AS1	SMG7 antisense RNA 1	0.0182	-1.653
A_23_P64879	KCNJ8	potassium voltage-gated channel subfamily J member 8	0.00714	-1.653
A_23_P116435	IGF2-AS	IGF2 antisense RNA	0.0357	-1.655
A_32_P91546	TDRG1	testis development related 1 (non-protein coding)	0.0239	-1.656
A_23_P37317	not mapped	not mapped	0.0275	-1.656
A_24_P248007	not mapped	not mapped	0.0245	-1.656
A_23_P412186	ZNF252P	zinc finger protein 252, pseudogene	0.00611	-1.658
A_32_P38445	not mapped	not mapped	0.0182	-1.664
A_23_P8640	GPER1	G protein-coupled estrogen receptor 1	0.0313	-1.665
A_24_P928604	not mapped	not mapped	0.0364	-1.667
A_23_P51479	INSL5	insulin like 5	0.0456	-1.669
A_24_P940656	CDH4	cadherin 4	0.00587	-1.669
A_23_P65357	SYNJ2BP	synaptojanin 2 binding protein	0.0136	-1.671
A_24_P31929	PRRG1	proline rich and Gla domain 1	0.0279	-1.675
A_24_P934235	ZDHHC15	zinc finger DHHC-type containing 15	4.83e-05	-1.677
A_24_P332441	not mapped	not mapped	0.0259	-1.677
A_24_P80152	TEX261	testis expressed 261	0.0233	-1.685
A_24_P108738	SCARF2	scavenger receptor class F member 2	0.0422	-1.687
A_23_P205611	GMFB	glia maturation factor beta	0.0152	-1.688
A_32_P481631	LINC01144	long intergenic non-protein coding RNA 1144	0.0419	-1.689
A_32_P228804	COBLL1	cordon-bleu WH2 repeat protein like 1	0.0203	-1.691
A_32_P137636	BRWD1-IT2	BRWD1 intronic transcript 2 (non-protein coding)	0.0207	-1.693
A_32_P24165	FANCD2	Fanconi anemia complementation group D2	0.00355	-1.695
A_24_P918436	CSNK1E	casein kinase 1 epsilon	0.0028	-1.696
A_24_P627678	not mapped	not mapped	0.0259	-1.696
A_24_P88775	ZNF514	zinc finger protein 514	0.00243	-1.698
A_23_P351903	TMEM167A	transmembrane protein 167A	0.00197	-1.7
A_24_P82630	SMCHD1	structural maintenance of chromosomes flexible hinge domain containing 1	0.00688	-1.7
A_24_P10715	ZNF333	zinc finger protein 333	0.00258	-1.701
A_23_P258862	PDCD4	programmed cell death 4	0.033	-1.702
A_24_P921857	not mapped	not mapped	0.0453	-1.707
A_24_P102343	EPN3	epsin 3	0.0102	-1.708
A_32_P209989	MRPL46	mitochondrial ribosomal protein L46	0.0139	-1.713
A_24_P372217	ERLIN2	ER lipid raft associated 2	0.0468	-1.713
A_32_P2213	PPP6R3	protein phosphatase 6 regulatory subunit 3	0.0323	-1.716
A_24_P585660	not mapped	not mapped	0.00165	-1.718
A_23_P127095	USMG5	up-regulated during skeletal muscle growth 5 homolog (mouse)	0.034	-1.723
A_32_P102111	SERPINB6	serpin family B member 6	0.0131	-1.723
A_23_P329399	NLRC3	NLR family CARD domain containing 3	0.0351	-1.725
A_23_P202823	CTTN	cortactin	0.0344	-1.736
A_23_P58937	TRAM2	translocation associated membrane protein 2	0.0469	-1.741
A_23_P100344	ORC6	origin recognition complex subunit 6	0.00574	-1.741
A_24_P157342	BRK1	BRICK1, SCAR/WAVE actin nucleating complex subunit	0.00843	-1.741
A_23_P137116	AMMECR1	Alport syndrome, mental retardation, midface hypoplasia and elliptocytosis chromosomal region gene 1	0.047	-1.742
A_24_P320645	SUN1	Sad1 and UNC84 domain containing 1	0.0132	-1.743
A_24_P910060	not mapped	not mapped	0.000206	-1.744
A_24_P59899	LAMA1	laminin subunit alpha 1	0.0231	-1.746
A_24_P350941	not mapped	not mapped	0.00423	-1.746
A_23_P432385	H2AFJ	H2A histone family member J	0.0484	-1.751
A_24_P200784	C6orf203	chromosome 6 open reading frame 203	0.0499	-1.751
A_24_P934295	not mapped	not mapped	0.0289	-1.753
A_32_P62196	INO80D	INO80 complex subunit D	0.0108	-1.754
A_24_P374652	NUCKS1	nuclear casein kinase and cyclin dependent kinase substrate 1	0.0219	-1.755
A_24_P687	CDH6	cadherin 6	0.0413	-1.755
A_23_P13524	TMEM126A	transmembrane protein 126A	0.0146	-1.756
A_24_P640261	not mapped	not mapped	0.0204	-1.757
A_32_P42224	CLSTN2	calsyntenin 2	0.00165	-1.759
A_23_P52610	DDB2	damage specific DNA binding protein 2	0.0208	-1.763
A_32_P96419	not mapped	not mapped	0.0468	-1.763
A_32_P5800	RNASEH1	ribonuclease H1	0.0191	-1.765
A_23_P159650	COX7B	cytochrome c oxidase subunit 7B	0.042	-1.767
A_32_P189523	not mapped	not mapped	0.00214	-1.768
A_23_P57474	OSBP2	oxysterol binding protein 2	0.0374	-1.769
A_24_P216505	not mapped	not mapped	0.0475	-1.777
A_32_P165096	not mapped	not mapped	0.0404	-1.78
A_24_P364221	CD5	CD5 molecule	0.0329	-1.782
A_23_P28420	OLA1	Obg like ATPase 1	0.00951	-1.784
A_23_P131263	MPP4	membrane palmitoylated protein 4	4.59e-05	-1.785
A_32_P151782	LOC105370333	uncharacterized LOC105370333	0.00231	-1.786
A_24_P496720	not mapped	not mapped	0.00333	-1.788
A_24_P87931	APOL1	apolipoprotein L1	0.0264	-1.794
A_23_P44166	DCXR	dicarbonyl and L-xylulose reductase	0.0197	-1.8
A_24_P942760	not mapped	not mapped	0.0187	-1.8
A_23_P215549	PON3	paraoxonase 3	0.034	-1.801
A_32_P145355	CACUL1	CDK2 associated cullin domain 1	0.0207	-1.804
A_32_P232198	PPP1R3G	protein phosphatase 1 regulatory subunit 3G	0.0366	-1.805
A_24_P373333	FAM192A	family with sequence similarity 192 member A	0.0323	-1.806
A_23_P78014	TUBG2	tubulin gamma 2	0.0312	-1.807
A_23_P412476	GREB1	growth regulation by estrogen in breast cancer 1	0.0474	-1.808
A_32_P55344	not mapped	not mapped	0.0288	-1.81
A_23_P150595	TPH1	tryptophan hydroxylase 1	0.000109	-1.811
A_24_P405375	ASIC4	acid sensing ion channel subunit family member 4	0.0119	-1.812
A_24_P257201	MRPL30	mitochondrial ribosomal protein L30	0.0366	-1.821
A_23_P82088	NRN1	neuritin 1	0.00268	-1.825
A_23_P78840	KIR2DS4 (includes others)	killer cell immunoglobulin like receptor, two Ig domains and short cytoplasmic tail 2	0.0367	-1.83
A_24_P18020	ANKIB1	ankyrin repeat and IBR domain containing 1	0.0402	-1.83
A_24_P922440	not mapped	not mapped	0.0283	-1.83
A_24_P307599	not mapped	not mapped	0.00859	-1.832
A_23_P25849	KCNH5	potassium voltage-gated channel subfamily H member 5	0.0295	-1.837
A_23_P75850	GVINP1	GTPase, very large interferon inducible pseudogene 1	0.0259	-1.838
A_23_P205281	C14orf2	chromosome 14 open reading frame 2	0.0284	-1.838
A_23_P407203	ZEB2	zinc finger E-box binding homeobox 2	0.0148	-1.841
A_24_P68088	TCAM1P	testicular cell adhesion molecule 1, pseudogene	8.99e-05	-1.841
A_24_P589266	SH3RF3	SH3 domain containing ring finger 3	0.0385	-1.844
A_24_P216294	CST3	cystatin C	0.00785	-1.844
A_24_P869832	not mapped	not mapped	0.000655	-1.845
A_23_P147578	not mapped	not mapped	0.00586	-1.847
A_32_P111873	not mapped	not mapped	0.0193	-1.847
A_23_P91430	PXMP4	peroxisomal membrane protein 4	0.0317	-1.85
A_24_P357536	FBXO11	F-box protein 11	0.0397	-1.856
A_24_P83586	MMACHC	methylmalonic aciduria (cobalamin deficiency) cblC type, with homocystinuria	0.00111	-1.858
A_23_P336000	RNF207	ring finger protein 207	0.0403	-1.861
A_23_P416089	PROKR1	prokineticin receptor 1	0.0424	-1.861
A_24_P210675	NDE1	nudE neurodevelopment protein 1	0.0114	-1.863
A_23_P120899	CSF2RB	colony stimulating factor 2 receptor beta common subunit	0.0232	-1.863
A_24_P359838	TTL	tubulin tyrosine ligase	0.0337	-1.868
A_24_P75157	TCP10/TCP10L2	t-complex 10	0.00275	-1.868
A_23_P373541	DSPP	dentin sialophosphoprotein	0.0168	-1.87
A_24_P884915	not mapped	not mapped	0.0148	-1.872
A_32_P56952	not mapped	not mapped	0.0336	-1.875
A_32_P57854	OST4	oligosaccharyltransferase complex subunit 4, non-catalytic	0.0302	-1.879
A_24_P168416	PRDX2	peroxiredoxin 2	0.015	-1.881
A_23_P91504	ITSN1	intersectin 1	0.0489	-1.886
A_24_P929367	TOGARAM2	TOG array regulator of axonemal microtubules 2	0.041	-1.889
A_24_P721828	NEK4	NIMA related kinase 4	0.0118	-1.89
A_32_P96641	NDUFA5	NADH:ubiquinone oxidoreductase subunit A5	0.0151	-1.892
A_24_P607947	not mapped	not mapped	0.000189	-1.892
A_23_P204913	RNF17	ring finger protein 17	0.00681	-1.893
A_32_P206917	not mapped	not mapped	0.0293	-1.902
A_23_P43864	GABRG3	gamma-aminobutyric acid type A receptor gamma3 subunit	0.0319	-1.903
A_23_P61127	APOO	apolipoprotein O	0.0212	-1.903
A_24_P912985	not mapped	not mapped	0.0146	-1.905
A_24_P795106	not mapped	not mapped	0.00627	-1.912
A_23_P48663	OTX2	orthodenticle homeobox 2	0.028	-1.913
A_32_P8156	C10orf107	chromosome 10 open reading frame 107	0.000229	-1.914
A_23_P383009	IGFBP5	insulin like growth factor binding protein 5	0.0389	-1.916
A_23_P392429	ZNF396	zinc finger protein 396	9.89e-06	-1.921
A_24_P76586	LOC100129620	uncharacterized LOC100129620	0.0125	-1.921
A_23_P10518	TFDP3	transcription factor Dp family member 3	0.00718	-1.931
A_24_P931175	not mapped	not mapped	0.0351	-1.936
A_32_P169505	KIAA2022	KIAA2022	0.016	-1.94
A_24_P932083	not mapped	not mapped	0.0412	-1.946
A_24_P209113	NDFIP1	Nedd4 family interacting protein 1	0.0352	-1.947
A_23_P5266	MRPL34	mitochondrial ribosomal protein L34	0.0159	-1.947
A_23_P354170	PIGX	phosphatidylinositol glycan anchor biosynthesis class X	0.00968	-1.949
A_24_P941759	G2E3	G2/M-phase specific E3 ubiquitin protein ligase	0.00219	-1.949
A_23_P38497	SLC25A11	solute carrier family 25 member 11	0.0104	-1.951
A_32_P208868	not mapped	not mapped	0.0175	-1.952
A_23_P134527	YKT6	YKT6 v-SNARE homolog	2.42e-05	-1.955
A_23_P323743	PIF1	PIF1 5'-to-3' DNA helicase	0.0443	-1.963
A_23_P208540	NDUFA3	NADH:ubiquinone oxidoreductase subunit A3	0.014	-1.963
A_24_P125690	MRPL34	mitochondrial ribosomal protein L34	0.04	-1.968
A_23_P28590	FASTKD1	FAST kinase domains 1	0.0262	-1.969
A_24_P239718	not mapped	not mapped	0.0412	-1.973
A_23_P106544	CMC2	C-X9-C motif containing 2	0.00479	-1.974
A_23_P98205	CHST1	carbohydrate sulfotransferase 1	0.0161	-1.976
A_23_P36458	SBNO1	strawberry notch homolog 1	0.0449	-1.978
A_23_P88439	TC2N	tandem C2 domains, nuclear	0.0156	-1.985
A_24_P936312	PLD3	phospholipase D family member 3	0.0476	-1.987
A_23_P23669	PALMD	palmdelphin	0.0385	-1.993
A_24_P391568	ARNT	aryl hydrocarbon receptor nuclear translocator	0.00152	-1.993
A_24_P241057	CABP2	calcium binding protein 2	0.0094	-1.995
A_24_P38347	DPYSL2	dihydropyrimidinase like 2	0.0268	-1.998
A_23_P208446	SAFB	scaffold attachment factor B	0.0222	-2
A_24_P178663	not mapped	not mapped	0.0174	-2
A_23_P386912	UGT2B4	UDP glucuronosyltransferase family 2 member B4	0.000549	-2.006
A_24_P132019	LNPEP	leucyl and cystinyl aminopeptidase	0.0409	-2.006
A_32_P31785	PGGT1B	protein geranylgeranyltransferase type I subunit beta	0.0284	-2.008
A_23_P127117	CCDC6	coiled-coil domain containing 6	0.0241	-2.01
A_24_P347065	CPT1A	carnitine palmitoyltransferase 1A	0.0184	-2.011
A_24_P101617	not mapped	not mapped	0.0123	-2.012
A_23_P39840	VAMP5	vesicle associated membrane protein 5	0.0148	-2.015
A_23_P411102	DLG4	discs large MAGUK scaffold protein 4	0.0321	-2.015
A_32_P226200	GABRA2	gamma-aminobutyric acid type A receptor alpha2 subunit	0.000492	-2.021
A_24_P219140	YY1	YY1 transcription factor	0.0306	-2.024
A_23_P59836	METTL2B	methyltransferase like 2B	0.00799	-2.03
A_24_P383581	C19orf70	chromosome 19 open reading frame 70	0.0195	-2.035
A_23_P57304	TMEM50B	transmembrane protein 50B	0.0184	-2.038
A_24_P348649	NDUFA1	NADH:ubiquinone oxidoreductase subunit A1	0.0434	-2.038
A_24_P240732	IMPAD1	inositol monophosphatase domain containing 1	0.0256	-2.038
A_24_P759861	not mapped	not mapped	0.039	-2.038
A_32_P90935	not mapped	not mapped	0.0471	-2.043
A_23_P377839	LINC00161	long intergenic non-protein coding RNA 161	0.000409	-2.045
A_24_P392312	not mapped	not mapped	0.0165	-2.048
A_24_P932385	not mapped	not mapped	0.0235	-2.054
A_23_P408353	HLA-A	major histocompatibility complex, class I, A	0.0075	-2.055
A_24_P673063	FABP5	fatty acid binding protein 5	0.0471	-2.056
A_24_P183292	CSNK1A1	casein kinase 1 alpha 1	0.0247	-2.06
A_24_P161459	not mapped	not mapped	0.0256	-2.063
A_23_P170352	MRPL12	mitochondrial ribosomal protein L12	0.00144	-2.064
A_23_P164100	C17orf64	chromosome 17 open reading frame 64	0.0383	-2.069
A_24_P601643	SNHG14		0.000235	-2.072
A_32_P44657	ST13	ST13, Hsp70 interacting protein	0.035	-2.087
A_23_P433838	MIB1	mindbomb E3 ubiquitin protein ligase 1	0.0479	-2.087
A_23_P384056	CCDC14	coiled-coil domain containing 14	0.0199	-2.09
A_24_P156388	TTC38	tetratricopeptide repeat domain 38	0.0156	-2.092
A_24_P913052	not mapped	not mapped	0.0347	-2.094
A_32_P44512	ST13	ST13, Hsp70 interacting protein	0.00952	-2.095
A_23_P9289	RFX3	regulatory factor X3	0.0329	-2.098
A_32_P129968	ZNF284	zinc finger protein 284	0.00251	-2.099
A_32_P197561	EBF1	early B-cell factor 1	0.0352	-2.1
A_24_P48898	APOL2	apolipoprotein L2	0.0365	-2.101
A_23_P130343	KCTD1	potassium channel tetramerization domain containing 1	0.0223	-2.104
A_32_P310503	OR2M2	olfactory receptor family 2 subfamily M member 2	0.0212	-2.108
A_23_P113793	ZBED2	zinc finger BED-type containing 2	0.00188	-2.116
A_24_P932305	not mapped	not mapped	0.000543	-2.122
A_23_P29499	CTNNB1	catenin beta 1	0.0173	-2.123
A_32_P32835	TMEM99	transmembrane protein 99	0.0203	-2.125
A_23_P200829	SRGAP2	SLIT-ROBO Rho GTPase activating protein 2	0.042	-2.133
A_23_P202939	APLP2	amyloid beta precursor like protein 2	0.00858	-2.138
A_24_P281468	not mapped	not mapped	0.00203	-2.138
A_23_P432583	OAZ3	ornithine decarboxylase antizyme 3	0.0128	-2.149
A_32_P56397	FAM238B	family with sequence similarity 238 member B (non-protein coding)	0.0288	-2.151
A_23_P363896	LRRC75A-AS1	LRRC75A antisense RNA 1	0.00298	-2.153
A_23_P14157	DZIP1	DAZ interacting zinc finger protein 1	0.0266	-2.154
A_24_P82074	CPSF2	cleavage and polyadenylation specific factor 2	0.0055	-2.16
A_23_P67127	TMEM145	transmembrane protein 145	0.0266	-2.161
A_23_P39067	SPIB	Spi-B transcription factor	0.0277	-2.165
A_23_P51009	NDUFB3	NADH:ubiquinone oxidoreductase subunit B3	0.0336	-2.165
A_24_P164337	AKAP13	A-kinase anchoring protein 13	0.0414	-2.169
A_23_P217872	ARID1A	AT-rich interaction domain 1A	0.00883	-2.17
A_24_P186986	not mapped	not mapped	0.0376	-2.17
A_24_P940587	PCDHB13	protocadherin beta 13	0.0271	-2.175
A_23_P75622	ATP5L	ATP synthase, H+ transporting, mitochondrial Fo complex subunit G	0.0371	-2.175
A_23_P259333	C6orf203	chromosome 6 open reading frame 203	0.0261	-2.179
A_23_P255916	RPUSD3	RNA pseudouridylate synthase domain containing 3	0.011	-2.181
A_23_P212608	CLSTN2	calsyntenin 2	0.0156	-2.189
A_24_P916797	AKAP9	A-kinase anchoring protein 9	0.0377	-2.189
A_23_P215419	ICA1	islet cell autoantigen 1	0.00617	-2.191
A_24_P235870	RNF121	ring finger protein 121	0.0428	-2.194
A_32_P98511	not mapped	not mapped	0.00166	-2.202
A_23_P2967	AP1G2	adaptor related protein complex 1 gamma 2 subunit	0.0402	-2.214
A_23_P80321	POLR2F	RNA polymerase II subunit F	0.0371	-2.227
A_23_P40315	DZANK1	double zinc ribbon and ankyrin repeat domains 1	0.0184	-2.243
A_23_P87917	KCNH3	potassium voltage-gated channel subfamily H member 3	0.0325	-2.248
A_23_P303803	C19orf18	chromosome 19 open reading frame 18	0.0109	-2.252
A_32_P228570	not mapped	not mapped	0.0409	-2.253
A_23_P397899	INIP	INTS3 and NABP interacting protein	0.00322	-2.254
A_23_P412392	SEC22B	SEC22 homolog B, vesicle trafficking protein (gene/pseudogene)	0.0284	-2.257
A_23_P20777	RBM18	RNA binding motif protein 18	0.00329	-2.259
A_32_P98496	not mapped	not mapped	0.0494	-2.276
A_24_P255082	TMEM110	transmembrane protein 110	0.0373	-2.279
A_23_P160367	THRAP3	thyroid hormone receptor associated protein 3	0.0236	-2.282
A_23_P159693	TBC1D25	TBC1 domain family member 25	0.0479	-2.287
A_24_P943922	CACHD1	cache domain containing 1	0.04	-2.29
A_23_P358628	DPY19L1	dpy-19 like 1	0.00481	-2.291
A_23_P151610	PSME1	proteasome activator subunit 1	0.0273	-2.293
A_23_P208265	RPS5	ribosomal protein S5	0.00707	-2.295
A_32_P80809	ACAA2	acetyl-CoA acyltransferase 2	0.0496	-2.295
A_24_P332263	not mapped	not mapped	0.00235	-2.298
A_23_P145965	TPST1	tyrosylprotein sulfotransferase 1	0.0183	-2.299
A_23_P421401	PDGFRB	platelet derived growth factor receptor beta	0.0356	-2.299
A_23_P163117	RIOX1	ribosomal oxygenase 1	0.00294	-2.308
A_24_P66350	KIAA2022	KIAA2022	0.00726	-2.308
A_23_P99465	UFM1	ubiquitin fold modifier 1	0.00617	-2.31
A_23_P164228	ATP5G1	ATP synthase, H+ transporting, mitochondrial Fo complex subunit C1 (subunit 9)	0.0384	-2.315
A_24_P544485	not mapped	not mapped	0.0301	-2.322
A_24_P930314	ZKSCAN4	zinc finger with KRAB and SCAN domains 4	0.0123	-2.324
A_23_P119377	CYTH2	cytohesin 2	0.0208	-2.325
A_24_P124672	DYNLL1	dynein light chain LC8-type 1	0.0468	-2.335
A_32_P60185	SDHD	succinate dehydrogenase complex subunit D	0.00661	-2.336
A_23_P47839	DDX55	DEAD-box helicase 55	0.0107	-2.341
A_23_P92590	YTHDC1	YTH domain containing 1	0.0268	-2.343
A_23_P171314	FUNDC2	FUN14 domain containing 2	0.0245	-2.344
A_23_P59528	SDHAF3	succinate dehydrogenase complex assembly factor 3	0.00492	-2.356
A_23_P124384	SHOX2	short stature homeobox 2	0.029	-2.363
A_23_P154025	SSB	Sjogren syndrome antigen B	0.00819	-2.367
A_24_P354488	NAAA	N-acylethanolamine acid amidase	0.0476	-2.368
A_32_P109057	RABL3	RAB, member of RAS oncogene family like 3	0.00654	-2.369
A_23_P70417	MRPS10	mitochondrial ribosomal protein S10	0.0342	-2.375
A_23_P145006	SCGB3A2	secretoglobin family 3A member 2	0.042	-2.38
A_24_P161959	TMEM179B	transmembrane protein 179B	0.0498	-2.385
A_23_P209408	CASP10	caspase 10	0.0472	-2.388
A_23_P314526	FLOT1	flotillin 1	0.0434	-2.389
A_23_P59255	SMIM8	small integral membrane protein 8	0.0289	-2.39
A_23_P36860	LARP4	La ribonucleoprotein domain family member 4	0.0238	-2.392
A_24_P379727	CHCHD5	coiled-coil-helix-coiled-coil-helix domain containing 5	0.0275	-2.394
A_32_P115358	MPPE1	metallophosphoesterase 1	0.00269	-2.395
A_32_P151077	FGD5-AS1	FGD5 antisense RNA 1	0.0412	-2.397
A_24_P372862	ETV6	ETS variant 6	0.0359	-2.401
A_32_P29507	HMGN2	high mobility group nucleosomal binding domain 2	0.0245	-2.403
A_24_P239731	B4GALT5	beta-1,4-galactosyltransferase 5	0.0388	-2.41
A_24_P309264	NAA35	N(alpha)-acetyltransferase 35, NatC auxiliary subunit	0.0464	-2.412
A_23_P170579	ZNF778	zinc finger protein 778	0.0403	-2.414
A_23_P147918	S100A16	S100 calcium binding protein A16	0.0318	-2.416
A_23_P217886	UBE2J2	ubiquitin conjugating enzyme E2 J2	0.023	-2.417
A_24_P945000	SKA2	spindle and kinetochore associated complex subunit 2	0.0185	-2.417
A_23_P142634	METTL5	methyltransferase like 5	0.0314	-2.42
A_23_P125726	TMEM164	transmembrane protein 164	0.0136	-2.426
A_23_P133068	ANK2	ankyrin 2	0.0397	-2.428
A_24_P212764	not mapped	not mapped	0.0366	-2.443
A_24_P915464	not mapped	not mapped	0.015	-2.453
A_23_P203389	TMEM216	transmembrane protein 216	0.0299	-2.456
A_23_P150935	TROAP	trophinin associated protein	0.0143	-2.465
A_24_P128563	KPNA6	karyopherin subunit alpha 6	0.0427	-2.466
A_23_P25873	WDHD1	WD repeat and HMG-box DNA binding protein 1	0.0388	-2.474
A_23_P420334	PGBD4	piggyBac transposable element derived 4	0.0322	-2.476
A_24_P696742	MAP3K13	mitogen-activated protein kinase kinase kinase 13	0.0392	-2.477
A_23_P311732	GNG12	G protein subunit gamma 12	0.0305	-2.482
A_23_P108994	RPN2	ribophorin II	0.0209	-2.487
A_23_P346048	HERC2P2	hect domain and RLD 2 pseudogene 2	0.0089	-2.489
A_32_P205722	not mapped	not mapped	0.0338	-2.493
A_24_P26177	DCAF1	DDB1 and CUL4 associated factor 1	0.0297	-2.497
A_23_P29575	MRPS36	mitochondrial ribosomal protein S36	0.0236	-2.499
A_24_P42633	CDC42	cell division cycle 42	0.0278	-2.508
A_32_P220897	not mapped	not mapped	0.0386	-2.52
A_24_P766205	not mapped	not mapped	0.0403	-2.523
A_23_P6708	NCBP2-AS2	NCBP2 antisense RNA 2 (head to head)	0.0334	-2.528
A_23_P154282	CHCHD5	coiled-coil-helix-coiled-coil-helix domain containing 5	0.0382	-2.528
A_23_P101237	C18orf21	chromosome 18 open reading frame 21	0.0388	-2.529
A_23_P29630	SPCS1	signal peptidase complex subunit 1	0.0338	-2.537
A_23_P124855	ZCCHC7	zinc finger CCHC-type containing 7	0.0231	-2.549
A_23_P141770	NAPG	NSF attachment protein gamma	0.01	-2.555
A_23_P112512	SLC25A51	solute carrier family 25 member 51	0.02	-2.559
A_23_P87257	MRPL17	mitochondrial ribosomal protein L17	0.048	-2.559
A_24_P158385	ZMYND19	zinc finger MYND-type containing 19	0.0387	-2.565
A_24_P315654	not mapped	not mapped	0.00509	-2.565
A_23_P10374	R3HDM2	R3H domain containing 2	0.0434	-2.568
A_23_P362712	ABHD11	abhydrolase domain containing 11	0.0113	-2.592
A_23_P408095	DSTN	destrin, actin depolymerizing factor	0.0301	-2.593
A_32_P81806	ZNF738	zinc finger protein 738	0.0188	-2.596
A_23_P156061	LNPEP	leucyl and cystinyl aminopeptidase	0.00211	-2.616
A_23_P151321	RPL6	ribosomal protein L6	0.00763	-2.629
A_23_P388190	DIDO1	death inducer-obliterator 1	0.00111	-2.638
A_24_P58477	not mapped	not mapped	0.0258	-2.638
A_32_P165974	GRM7	glutamate metabotropic receptor 7	0.044	-2.641
A_32_P219116	CENPJ	centromere protein J	0.00676	-2.642
A_24_P391918	L3MBTL4	l(3)mbt-like 4 (Drosophila)	0.0387	-2.644
A_32_P58614	CEP126	centrosomal protein 126	0.016	-2.644
A_24_P333445	MORF4L2	mortality factor 4 like 2	0.0324	-2.645
A_24_P272352	not mapped	not mapped	0.00914	-2.645
A_23_P112251	GNG10	G protein subunit gamma 10	0.0421	-2.651
A_23_P124044	DEAF1	DEAF1, transcription factor	0.0162	-2.659
A_32_P197698	not mapped	not mapped	0.0419	-2.664
A_23_P345212	BOD1L2	biorientation of chromosomes in cell division 1 like 2	0.0444	-2.674
A_23_P115137	LAMTOR5	late endosomal/lysosomal adaptor, MAPK and MTOR activator 5	0.0218	-2.68
A_32_P120977	PRELID1	PRELI domain containing 1	0.0481	-2.696
A_24_P88800	COX7A2L	cytochrome c oxidase subunit 7A2 like	0.03	-2.696
A_23_P143006	PRLH	prolactin releasing hormone	0.0476	-2.701
A_24_P123632	NUDT3	nudix hydrolase 3	0.00376	-2.707
A_23_P76690	UCHL3	ubiquitin C-terminal hydrolase L3	0.0422	-2.711
A_23_P315206	KYAT1	kynurenine aminotransferase 1	0.0419	-2.712
A_23_P37497	MYO1E	myosin IE	0.00636	-2.714
A_32_P749354	EIF1AD	eukaryotic translation initiation factor 1A domain containing	0.0192	-2.717
A_23_P68899	TXN2	thioredoxin 2	0.0198	-2.721
A_32_P142652	not mapped	not mapped	0.000279	-2.721
A_32_P210572	C1orf53	chromosome 1 open reading frame 53	0.0439	-2.739
A_23_P156842	EEF1E1	eukaryotic translation elongation factor 1 epsilon 1	0.0452	-2.754
A_23_P313632	FUT8	fucosyltransferase 8	0.0185	-2.769
A_24_P475556	GLG1	golgi glycoprotein 1	0.0432	-2.77
A_24_P932418	AP2A2	adaptor related protein complex 2 alpha 2 subunit	0.0201	-2.77
A_23_P3885	METTL22	methyltransferase like 22	0.0161	-2.772
A_32_P54442	CHPF2	chondroitin polymerizing factor 2	0.0383	-2.783
A_23_P372331	TRNT1	tRNA nucleotidyl transferase 1	0.0298	-2.785
A_23_P102582	C20orf24	chromosome 20 open reading frame 24	0.012	-2.789
A_24_P98555	FAM45A	family with sequence similarity 45 member A	0.0246	-2.79
A_24_P127021	ST13	ST13, Hsp70 interacting protein	0.0497	-2.798
A_23_P138967	SDHD	succinate dehydrogenase complex subunit D	0.047	-2.8
A_23_P55682	ZSCAN18	zinc finger and SCAN domain containing 18	0.0468	-2.804
A_23_P405873	C9orf72	chromosome 9 open reading frame 72	0.0436	-2.804
A_23_P68949	ST13	ST13, Hsp70 interacting protein	0.00749	-2.813
A_23_P412526	BCAP29	B-cell receptor associated protein 29	0.0102	-2.827
A_24_P341019	TMEM230	transmembrane protein 230	0.0305	-2.828
A_23_P150255	RBM14	RNA binding motif protein 14	0.038	-2.831
A_24_P370682	TRIM11	tripartite motif containing 11	0.0182	-2.834
A_24_P601695	RALGAPA2	Ral GTPase activating protein catalytic alpha subunit 2	0.0145	-2.837
A_23_P154740	KIZ	kizuna centrosomal protein	0.00011	-2.837
A_23_P99437	ING1	inhibitor of growth family member 1	0.0454	-2.84
A_32_P49844	RHOQ	ras homolog family member Q	0.0307	-2.847
A_23_P211299	PKNOX1	PBX/knotted 1 homeobox 1	0.0102	-2.848
A_23_P95553	WDR6	WD repeat domain 6	0.00268	-2.85
A_23_P119789	TMEM185B	transmembrane protein 185B	0.0457	-2.853
A_23_P133995	PPIL1	peptidylprolyl isomerase like 1	0.04	-2.862
A_24_P529627	IFI6	interferon alpha inducible protein 6	0.034	-2.868
A_32_P65926	not mapped	not mapped	0.0335	-2.869
A_23_P386420	GTF2H3	general transcription factor IIH subunit 3	0.00196	-2.883
A_32_P222383	HMGN2	high mobility group nucleosomal binding domain 2	0.0151	-2.889
A_23_P124946	CMYA5	cardiomyopathy associated 5	0.0348	-2.904
A_23_P162378	CEP83	centrosomal protein 83	0.00996	-2.929
A_24_P159948	ARFRP1	ADP ribosylation factor related protein 1	0.00141	-2.942
A_23_P108054	TMEM86B	transmembrane protein 86B	0.0327	-2.946
A_24_P8768	MRPL20	mitochondrial ribosomal protein L20	0.0261	-2.947
A_23_P35916	ATM	ATM serine/threonine kinase	0.0301	-2.947
A_23_P139066	RNF141	ring finger protein 141	0.00109	-2.964
A_23_P74380	WARS2	tryptophanyl tRNA synthetase 2, mitochondrial	0.0365	-2.965
A_23_P99292	RAD51AP1	RAD51 associated protein 1	0.0315	-2.976
A_24_P117964	BOD1	biorientation of chromosomes in cell division 1	0.00901	-2.977
A_23_P113716	HLA-C	major histocompatibility complex, class I, C	0.0443	-2.978
A_24_P12932	MRPS16	mitochondrial ribosomal protein S16	0.00372	-2.983
A_24_P835500	ITPRIPL2	inositol 1,4,5-trisphosphate receptor interacting protein like 2	0.0356	-2.987
A_23_P162846	LAMP1	lysosomal associated membrane protein 1	0.0409	-2.988
A_24_P674924	LRPPRC	leucine rich pentatricopeptide repeat containing	0.00278	-2.992
A_23_P363426	SRSF8	serine and arginine rich splicing factor 8	0.0209	-2.998
A_24_P46171	PIGX	phosphatidylinositol glycan anchor biosynthesis class X	0.0302	-3.029
A_24_P127082	not mapped	not mapped	0.00106	-3.048
A_23_P159797	PNPLA4	patatin like phospholipase domain containing 4	0.0312	-3.06
A_23_P20823	WDR34	WD repeat domain 34	0.0272	-3.062
A_23_P79161	PRELID1	PRELI domain containing 1	0.0397	-3.082
A_24_P330691	SUMO2	small ubiquitin-like modifier 2	0.00387	-3.093
A_32_P90080	ARMC10	armadillo repeat containing 10	0.0222	-3.122
A_24_P196117	GTF2H5	general transcription factor IIH subunit 5	0.0244	-3.16
A_24_P202717	PLEKHJ1	pleckstrin homology domain containing J1	0.021	-3.162
A_24_P229911	not mapped	not mapped	0.035	-3.165
A_23_P33015	POLR2L	RNA polymerase II subunit L	0.0195	-3.188
A_23_P323094	PHC1	polyhomeotic homolog 1	0.0218	-3.197
A_32_P718498	MLLT6	MLLT6, PHD finger domain containing	0.0374	-3.203
A_24_P342632	AK5	adenylate kinase 5	0.0421	-3.203
A_23_P21734	AK6	adenylate kinase 6	0.0191	-3.207
A_23_P25163	MRPL42	mitochondrial ribosomal protein L42	0.0461	-3.217
A_23_P400435	CRLS1	cardiolipin synthase 1	0.0364	-3.231
A_23_P109235	RALY	RALY heterogeneous nuclear ribonucleoprotein	0.045	-3.24
A_23_P114826	MRPS15	mitochondrial ribosomal protein S15	0.00519	-3.245
A_23_P106859	EMC8	ER membrane protein complex subunit 8	0.0136	-3.246
A_24_P61520	MLH3	mutL homolog 3	0.0175	-3.267
A_23_P45851	MFSD14A	major facilitator superfamily domain containing 14A	0.000799	-3.283
A_32_P155026	NFIA	nuclear factor I A	0.00995	-3.284
A_23_P593	GPBP1L1	GC-rich promoter binding protein 1 like 1	0.00578	-3.303
A_23_P143356	RALGAPA2	Ral GTPase activating protein catalytic alpha subunit 2	0.0281	-3.324
A_24_P384755	NOL10	nucleolar protein 10	0.0202	-3.329
A_23_P54622	KIF22	kinesin family member 22	0.0288	-3.36
A_23_P76951	TMX1	thioredoxin related transmembrane protein 1	0.0467	-3.386
A_23_P16671	DDA1	DET1 and DDB1 associated 1	0.00293	-3.393
A_23_P328600	SLC8B1	solute carrier family 8 member B1	0.0247	-3.401
A_23_P314666	SMIM12	small integral membrane protein 12	0.00759	-3.413
A_23_P402000	ZNF527	zinc finger protein 527	0.00324	-3.432
A_23_P155276	CGGBP1	CGG triplet repeat binding protein 1	0.00935	-3.447
A_24_P100368	DYNLT3	dynein light chain Tctex-type 3	0.0434	-3.454
A_23_P165937	DSN1	DSN1 homolog, MIS12 kinetochore complex component	0.0129	-3.475
A_32_P42075	CCZ1/CCZ1B	CCZ1 homolog B, vacuolar protein trafficking and biogenesis associated	0.0105	-3.476
A_23_P51518	RGS5	regulator of G protein signaling 5	0.04	-3.483
A_24_P914088	not mapped	not mapped	0.0374	-3.494
A_23_P137814	ATP6V0B	ATPase H+ transporting V0 subunit b	0.0334	-3.509
A_23_P51754	RAP1A	RAP1A, member of RAS oncogene family	0.044	-3.555
A_23_P11664	SRSF11	serine and arginine rich splicing factor 11	0.0129	-3.604
A_23_P14928	COQ9	coenzyme Q9	0.0195	-3.632
A_23_P125519	RPS4X	ribosomal protein S4, X-linked	0.00476	-3.637
A_23_P15284	METTL22	methyltransferase like 22	0.0157	-3.652
A_23_P34983	JTB	jumping translocation breakpoint	0.0312	-3.656
A_24_P220618	ZC3H4	zinc finger CCCH-type containing 4	0.00692	-3.666
A_23_P94204	OXR1	oxidation resistance 1	0.0231	-3.687
A_23_P4634	ZNF548	zinc finger protein 548	0.032	-3.706
A_23_P205841	MYO9A	myosin IXA	0.00707	-3.708
A_32_P58163	KATNBL1	katanin regulatory subunit B1 like 1	0.0337	-3.71
A_23_P120270	MCFD2	multiple coagulation factor deficiency 2	0.0286	-3.729
A_24_P170887	C8orf33	chromosome 8 open reading frame 33	0.0311	-3.775
A_23_P169197	HSDL2	hydroxysteroid dehydrogenase like 2	0.0185	-3.789
A_23_P28652	ATRAID	all-trans retinoic acid induced differentiation factor	0.0152	-3.79
A_23_P118552	HEXIM1	hexamethylene bisacetamide inducible 1	0.0366	-3.805
A_23_P502376	PHF2	PHD finger protein 2	0.0354	-3.851
A_23_P147605	C11orf49	chromosome 11 open reading frame 49	0.0403	-3.898
A_24_P381962	AP1G1	adaptor related protein complex 1 gamma 1 subunit	0.0128	-3.919
A_23_P152322	COQ7	coenzyme Q7, hydroxylase	0.0381	-3.92
A_23_P59828	not mapped	not mapped	0.0215	-3.989
A_24_P679409	SRRM1	serine and arginine repetitive matrix 1	0.0105	-4.053
A_24_P713729	SBNO1	strawberry notch homolog 1	0.0481	-4.08
A_23_P156319	LARP1	La ribonucleoprotein domain family member 1	0.0325	-4.096
A_23_P162679	EIF4B	eukaryotic translation initiation factor 4B	0.00639	-4.115
A_24_P320328	SUB1	SUB1 homolog, transcriptional regulator	0.0186	-4.124
A_24_P182586	TMEM183A	transmembrane protein 183A	0.0382	-4.141
A_23_P11764	AGO1	argonaute 1, RISC catalytic component	0.00347	-4.172
A_24_P159135	NEDD8	neural precursor cell expressed, developmentally down-regulated 8	0.0257	-4.182
A_23_P135364	DTYMK	deoxythymidylate kinase	0.0333	-4.183
A_23_P165301	RPE	ribulose-5-phosphate-3-epimerase	0.0455	-4.222
A_23_P165691	PSMD14	proteasome 26S subunit, non-ATPase 14	0.0499	-4.265
A_23_P62276	NKAP	NFKB activating protein	0.0146	-4.297
A_23_P310483	C8orf58	chromosome 8 open reading frame 58	0.0143	-4.31
A_23_P59358	CEP57L1	centrosomal protein 57 like 1	0.0236	-4.409
A_23_P502612	HNRNPUL1	heterogeneous nuclear ribonucleoprotein U like 1	0.0252	-4.478
A_23_P154086	BCS1L	BCS1 homolog, ubiquinol-cytochrome c reductase complex chaperone	0.0446	-4.567
A_23_P51508	DUSP12	dual specificity phosphatase 12	0.0339	-4.683
A_23_P375147	RC3H2	ring finger and CCCH-type domains 2	0.0375	-4.835
A_23_P102842	NFS1	NFS1, cysteine desulfurase	0.047	-4.862
A_24_P254904	USP48	ubiquitin specific peptidase 48	0.0331	-5.083
A_23_P82950	PCM1	pericentriolar material 1	0.012	-5.14
A_24_P98385	RNF20	ring finger protein 20	0.0415	-5.208
A_24_P192262	RALA	RAS like proto-oncogene A	0.0465	-5.767
A_24_P594721	LOC494141	solute carrier family 25 member 51 pseudogene	0.0448	-5.98
A_24_P167984	ATMIN	ATM interactor	0.0433	-6.729
A_24_P98086	GNA12	G protein subunit alpha 12	0.0268	-7.774
